# Supplementary material for: N-Benzyl-N-(2-meth­oxy­phen­yl)benzene­sulfonamide
Source: Acta Crystallogr Sect E Struct Rep Online. 2010 Oct 30;66(Pt 11):o2980. doi: 10.1107/S1600536810043369 (PMC3009330; doi:10.1107/S1600536810043369)
Supplement: Supplementary file 1 [file e-66-o2980-sup1.cif]

##############################################################################
###                                                                        ###
###        Electronic paper (Acta Crystallographica Section E)             ###
###                                                                        ###
##############################################################################
#                                                                            #
# This CIF contains the data in a paper accepted for publication in Acta     #
# Crystallographica Section E. It conforms to the requirements of Notes      #
# for Authors for Section E, and has been peer reviewed under the auspices   #
# of the IUCr Commission on Journals.                                        #
#                                                                            #
# Full details of the Crystallographic Information File format               #
# are given in the paper "The Crystallographic Information File (CIF):       #
# a New Standard Archive File for Crystallography" by S. R. Hall, F. H.      #
# Allen and I. D. Brown [Acta Cryst. (1991), A47, 655-685].                  #
#                                                                            #
# The current version of the core CIF dictionary is obtainable from          #
# ftp://ftp.iucr.org/pub/cif_core.dic. The current version number is 2.4.    #
#                                                                            #
# Software is freely available for graphical display of the structure(s) in  #
# this CIF.  For information consult the CIF home page http://www.iucr.org/  #
# cif/home.html                                                              #
#                                                                            #
# This file may be used for bona fide research purposes within the           #
# scientific community so long as proper attribution is given to the journal # 
# article from which it was obtained.                                        #
#                                                                            #
##############################################################################
                                             
data_global
_audit_creation_method     'PLATON <TABLE ACC> option'
_journal_date_recd_electronic     2010-10-24
_journal_date_accepted     2010-10-24
_journal_name_full     'Acta Crystallographica, Section E'
_journal_year     2010
_journal_volume     66
_journal_issue     11
_journal_page_first     o2980
_journal_page_last     o2980
_journal_paper_category     QO
_journal_coeditor_code     HB5703
_publ_contact_author_name
;
Mehmet Akkurt
;
_publ_contact_author_address
; Department of Physics
  Faculty of Arts and Sciences
  Erciyes University
  38039 Kayseri
  Turkey
;
_publ_contact_author_email     'akkurt@erciyes.edu.tr'
_publ_contact_author_fax     '+90-352-4374933'
_publ_contact_author_phone     '+90-352-4374901 extra 33106'
_publ_section_title
;
<i>N</i>-Benzyl-<i>N</i>-(2-methoxyphenyl)benzenesulfonamide
;
loop_
    _publ_author_name
    _publ_author_footnote
    _publ_author_address
    'Aziz-ur-Rehman'
                 'Additional corresponding author, e-mail: azizryk@hotmail.com.'
;
Department of Chemistry,
Government College University,
Lahore 54000,
Pakistan
;
    'Wajeeha Tanveer' .
;
Department of Chemistry,
Government College University,
Lahore 54000,
Pakistan
;
    'Mehmet Akkurt' .
;
Department of Physics,
Faculty of Arts and Sciences,
Erciyes University,
38039 Kayseri,
Turkey
;
    'Almas Sattar' .
;
Department of Chemistry,
Government College University,
Lahore 54000,
Pakistan
;
    'Muhammad Athar Abbasi' .
;
Department of Chemistry,
Government College University,
Lahore 54000,
Pakistan
;
    'Islam Ullah Khan' .
;
Department of Chemistry,
Government College University,
Lahore 54000,
Pakistan
;
data_I
_chemical_name_systematic
;
<i>N</i>-Benzyl-<i>N</i>-(2-methoxyphenyl)benzenesulfonamide
;
_chemical_name_common     ?
_chemical_formula_moiety     'C20 H19 N O3 S'
_chemical_formula_sum     'C20 H19 N O3 S'
_chemical_formula_structural     ?
_chemical_formula_iupac     'C20 H19 N O3 S'
_chemical_formula_weight     353.43
_chemical_melting_point     ?
_symmetry_cell_setting     monoclinic
_symmetry_space_group_name_H-M     'P 21/c'
_symmetry_space_group_name_Hall     '-P 2ybc'
loop_
    _symmetry_equiv_pos_site_id
    _symmetry_equiv_pos_as_xyz
    1 x,y,z
    2 -x,1/2+y,1/2-z
    3 -x,-y,-z
    4 x,1/2-y,1/2+z
_cell_length_a     10.0368(3)
_cell_length_b     9.0176(3)
_cell_length_c     20.4228(7)
_cell_angle_alpha     90
_cell_angle_beta     103.424(2)
_cell_angle_gamma     90
_cell_volume     1797.92(10)
_cell_formula_units_Z     4
_cell_measurement_reflns_used     3872
_cell_measurement_theta_min     2.48
_cell_measurement_theta_max     21.82
_cell_measurement_temperature     296(2)
_cell_special_details
;
;
_exptl_crystal_description     'block'
_exptl_crystal_colour     'light violet'
_exptl_crystal_size_max     0.25
_exptl_crystal_size_mid     0.13
_exptl_crystal_size_min     0.09
_exptl_crystal_size_rad     ?
_exptl_crystal_density_diffrn     1.306
_exptl_crystal_density_meas     ?
_exptl_crystal_density_method     'Not Measured'
_exptl_crystal_F_000     744
_exptl_absorpt_coefficient_mu     0.198
_exptl_absorpt_correction_type     none
_exptl_absorpt_process_details     ?
_exptl_absorpt_correction_T_min     ?
_exptl_absorpt_correction_T_max     ?
_exptl_special_details
;
;
_diffrn_ambient_temperature     296(2)
_diffrn_radiation_type     'MoK\a'
_diffrn_radiation_wavelength     0.71073
_diffrn_radiation_source     'sealed tube'
_diffrn_radiation_monochromator     'graphite'
_diffrn_measurement_device_type     'Bruker APEXII CCD'
_diffrn_measurement_method     '\f and \w'
_diffrn_detector_area_resol_mean     ?
_diffrn_reflns_number     16779
_diffrn_reflns_av_R_equivalents     0.0373
_diffrn_reflns_av_sigmaI/netI     0.0396
_diffrn_reflns_theta_min     3.25
_diffrn_reflns_theta_max     28.35
_diffrn_reflns_theta_full     28.35
_diffrn_measured_fraction_theta_max     0.989
_diffrn_measured_fraction_theta_full     0.989
_diffrn_reflns_limit_h_min     -13
_diffrn_reflns_limit_h_max     13
_diffrn_reflns_limit_k_min     -12
_diffrn_reflns_limit_k_max     9
_diffrn_reflns_limit_l_min     -27
_diffrn_reflns_limit_l_max     25
_diffrn_reflns_reduction_process
;
;
_diffrn_standards_number     0
_diffrn_standards_interval_count     ?
_diffrn_standards_decay_%     ?
_refine_special_details
;
Refinement on <i>F</i>^2^ for ALL reflections except those flagged by the user
for potential systematic errors. Weighted <i>R</i>-factors <i>wR</i> and all
goodnesses of fit <i>S</i> are based on <i>F</i>^2^, conventional
<i>R</i>-factors <i>R</i> are based on <i>F</i>, with <i>F</i> set to zero for
negative <i>F</i>^2^. The observed criterion of <i>F</i>^2^ > \s(<i>F</i>^2^)
is used only for calculating -<i>R</i>-factor-obs <i>etc</i>. and is not
relevant to the choice of reflections for refinement. <i>R</i>-factors based
on <i>F</i>^2^ are statistically about twice as large as those based on
<i>F</i>, and <i>R</i>-factors based on ALL data will be even larger.
;
_reflns_number_total     4438
_reflns_number_gt     2560
_reflns_threshold_expression     I>2\s(I)
_refine_ls_structure_factor_coef     Fsqd
_refine_ls_matrix_type     full
_refine_ls_R_factor_all     0.1051
_refine_ls_R_factor_gt     0.0607
_refine_ls_wR_factor_gt     0.1694
_refine_ls_wR_factor_ref     0.2020
_refine_ls_goodness_of_fit_ref     1.038
_refine_ls_restrained_S_all     1.038
_refine_ls_number_reflns     4438
_refine_ls_number_parameters     228
_refine_ls_number_restraints     0
_refine_ls_number_constraints     ?
_refine_ls_hydrogen_treatment     constr
_refine_ls_weighting_scheme     calc
_refine_ls_weighting_details
         'calc w=1/[\s^2^(Fo^2^)+(0.1008P)^2^+0.2694P] where P=(Fo^2^+2Fc^2^)/3'
_atom_sites_solution_hydrogens     geom
_atom_sites_solution_primary     direct
_atom_sites_solution_secondary     difmap
_refine_ls_shift/su_max     0.000
_refine_ls_shift/su_mean     0.000
_refine_diff_density_max     0.349
_refine_diff_density_min     -0.204
_refine_ls_extinction_method     none
_refine_ls_abs_structure_details     ?
_refine_ls_abs_structure_Flack     .
loop_
    _atom_type_symbol
    _atom_type_description
    _atom_type_scat_dispersion_real
    _atom_type_scat_dispersion_imag
    _atom_type_scat_source
    S S 0.1246 0.1234 'International Tables Vol C Tables 4.2.6.8 and 6.1.1.4'
    O O 0.0106 0.0060 'International Tables Vol C Tables 4.2.6.8 and 6.1.1.4'
    N N 0.0061 0.0033 'International Tables Vol C Tables 4.2.6.8 and 6.1.1.4'
    H H 0.0000 0.0000 'International Tables Vol C Tables 4.2.6.8 and 6.1.1.4'
    C C 0.0033 0.0016 'International Tables Vol C Tables 4.2.6.8 and 6.1.1.4'
_computing_data_collection     'APEX2 (Bruker, 2007)'
_computing_cell_refinement     'SAINT (Bruker, 2007)'
_computing_data_reduction     'SAINT (Bruker, 2007)'
_computing_structure_solution     'SHELXS97 (Sheldrick, 2008)'
_computing_structure_refinement     'SHELXL97 (Sheldrick, 2008)'
_computing_molecular_graphics     'ORTEP-3 for Windows (Farrugia, 1997)'
_computing_publication_material
                                'WinGX (Farrugia, 1999) and PLATON (Spek, 2009)'
loop_
    _atom_site_type_symbol
    _atom_site_label
    _atom_site_fract_x
    _atom_site_fract_y
    _atom_site_fract_z
    _atom_site_U_iso_or_equiv
    _atom_site_thermal_displace_type
    _atom_site_calc_flag
    _atom_site_refinement_flags
    _atom_site_occupancy
    S S1 0.65180(7) 0.44517(7) 0.66852(3) 0.0726(2) Uani . . 1.000
    O O1 0.5815(3) 0.5433(2) 0.70356(11) 0.1098(9) Uani . . 1.000
    O O2 0.7233(2) 0.5054(2) 0.62194(9) 0.0897(7) Uani . . 1.000
    O O3 0.6440(2) 0.0515(2) 0.65783(15) 0.1138(9) Uani . . 1.000
    N N1 0.53841(18) 0.3280(2) 0.62738(9) 0.0636(6) Uani . . 1.000
    C C1 0.7345(3) 0.2992(4) 0.78758(13) 0.0981(13) Uani . . 1.000
    C C2 0.8243(4) 0.2106(5) 0.83247(15) 0.1226(18) Uani . . 1.000
    C C3 0.9455(4) 0.1657(4) 0.81816(18) 0.1143(14) Uani . . 1.000
    C C4 0.9776(3) 0.2066(4) 0.76011(17) 0.0971(11) Uani . . 1.000
    C C5 0.8896(3) 0.2937(3) 0.71487(14) 0.0798(10) Uani . . 1.000
    C C6 0.7687(2) 0.3409(3) 0.72877(12) 0.0691(8) Uani . . 1.000
    C C7 0.5817(2) 0.2371(3) 0.57779(13) 0.0704(9) Uani . . 1.000
    C C8 0.5683(3) 0.2888(3) 0.51265(13) 0.0787(10) Uani . . 1.000
    C C9 0.6088(4) 0.2160(5) 0.4631(2) 0.1162(17) Uani . . 1.000
    C C10 0.6693(4) 0.0790(7) 0.4816(3) 0.146(3) Uani . . 1.000
    C C11 0.6818(3) 0.0179(4) 0.5442(3) 0.1157(16) Uani . . 1.000
    C C12 0.6375(3) 0.1012(3) 0.5923(2) 0.0933(12) Uani . . 1.000
    C C13 0.7184(5) -0.0828(4) 0.6767(4) 0.197(3) Uani . . 1.000
    C C14 0.4294(3) 0.2778(4) 0.65914(14) 0.0898(12) Uani . . 1.000
    C C15 0.2919(2) 0.2704(2) 0.61222(11) 0.0596(7) Uani . . 1.000
    C C16 0.2544(3) 0.3576(3) 0.55669(14) 0.0846(10) Uani . . 1.000
    C C17 0.1251(4) 0.3467(6) 0.51567(19) 0.1411(19) Uani . . 1.000
    C C18 0.0338(4) 0.2513(8) 0.5304(2) 0.163(3) Uani . . 1.000
    C C19 0.0679(4) 0.1656(6) 0.5857(2) 0.1312(18) Uani . . 1.000
    C C20 0.1961(3) 0.1745(3) 0.62612(16) 0.0913(12) Uani . . 1.000
    H H1 0.65250 0.33020 0.79690 0.1180 Uiso calc R 1.000
    H H2 0.80280 0.18120 0.87240 0.1470 Uiso calc R 1.000
    H H3 1.00590 0.10670 0.84880 0.1370 Uiso calc R 1.000
    H H4 1.05960 0.17550 0.75090 0.1170 Uiso calc R 1.000
    H H5 0.91140 0.32100 0.67470 0.0960 Uiso calc R 1.000
    H H8 0.52800 0.38130 0.50240 0.0940 Uiso calc R 1.000
    H H9 0.59720 0.25430 0.41990 0.1390 Uiso calc R 1.000
    H H10 0.70320 0.02610 0.44990 0.1750 Uiso calc R 1.000
    H H11 0.71880 -0.07620 0.55410 0.1390 Uiso calc R 1.000
    H H13A 0.66840 -0.16440 0.65250 0.2960 Uiso calc R 1.000
    H H13B 0.73040 -0.09860 0.72420 0.2960 Uiso calc R 1.000
    H H13C 0.80640 -0.07570 0.66590 0.2960 Uiso calc R 1.000
    H H14A 0.42480 0.34480 0.69570 0.1080 Uiso calc R 1.000
    H H14B 0.45290 0.18020 0.67840 0.1080 Uiso calc R 1.000
    H H16 0.31660 0.42500 0.54640 0.1020 Uiso calc R 1.000
    H H17 0.10080 0.40590 0.47750 0.1690 Uiso calc R 1.000
    H H18 -0.05330 0.24440 0.50230 0.1960 Uiso calc R 1.000
    H H19 0.00400 0.10060 0.59630 0.1570 Uiso calc R 1.000
    H H20 0.21930 0.11420 0.66400 0.1090 Uiso calc R 1.000
loop_
    _atom_site_aniso_label
    _atom_site_aniso_U_11
    _atom_site_aniso_U_22
    _atom_site_aniso_U_33
    _atom_site_aniso_U_12
    _atom_site_aniso_U_13
    _atom_site_aniso_U_23
    S1 0.0824(4) 0.0642(4) 0.0690(4) 0.0044(3) 0.0130(3) -0.0103(3)
    O1 0.1269(17) 0.0989(15) 0.0955(13) 0.0447(12) 0.0092(12) -0.0309(12)
    O2 0.1001(13) 0.0788(12) 0.0880(12) -0.0271(10) 0.0174(11) 0.0054(10)
    O3 0.0902(15) 0.0710(13) 0.164(2) -0.0034(10) -0.0035(15) 0.0263(14)
    N1 0.0586(10) 0.0718(12) 0.0640(11) 0.0007(9) 0.0216(8) -0.0025(9)
    C1 0.097(2) 0.134(3) 0.0643(15) 0.0410(19) 0.0209(14) -0.0038(17)
    C2 0.138(3) 0.166(4) 0.0667(18) 0.056(3) 0.0298(19) 0.014(2)
    C3 0.105(2) 0.141(3) 0.085(2) 0.048(2) -0.0021(18) -0.011(2)
    C4 0.0692(17) 0.115(2) 0.103(2) 0.0134(16) 0.0119(16) -0.021(2)
    C5 0.0717(16) 0.0852(18) 0.0841(17) -0.0051(14) 0.0212(14) -0.0140(15)
    C6 0.0692(14) 0.0724(15) 0.0631(13) 0.0051(11) 0.0098(11) -0.0146(11)
    C7 0.0557(12) 0.0657(15) 0.0943(18) -0.0151(11) 0.0269(12) -0.0128(13)
    C8 0.0878(17) 0.0890(18) 0.0696(15) -0.0247(14) 0.0391(13) -0.0114(14)
    C9 0.110(3) 0.142(3) 0.116(3) -0.047(2) 0.066(2) -0.053(3)
    C10 0.094(3) 0.162(5) 0.203(5) -0.054(3) 0.078(3) -0.108(4)
    C11 0.0668(17) 0.076(2) 0.206(4) -0.0154(15) 0.035(2) -0.056(3)
    C12 0.0590(14) 0.0666(17) 0.152(3) -0.0187(13) 0.0200(17) -0.018(2)
    C13 0.128(3) 0.080(3) 0.363(9) 0.005(2) 0.014(4) 0.065(4)
    C14 0.0643(14) 0.134(3) 0.0764(16) 0.0061(15) 0.0273(13) 0.0290(17)
    C15 0.0608(12) 0.0625(13) 0.0620(12) 0.0023(10) 0.0277(10) -0.0041(10)
    C16 0.0710(15) 0.096(2) 0.0869(18) -0.0005(14) 0.0187(13) 0.0136(16)
    C17 0.081(2) 0.231(5) 0.101(2) -0.001(3) 0.0002(19) 0.045(3)
    C18 0.074(2) 0.298(8) 0.110(3) -0.043(3) 0.006(2) -0.013(4)
    C19 0.095(2) 0.179(4) 0.133(3) -0.061(3) 0.054(2) -0.037(3)
    C20 0.094(2) 0.096(2) 0.100(2) -0.0161(16) 0.0556(17) -0.0029(17)
_geom_special_details
;
Bond distances, angles <i>etc</i>. have been calculated using the rounded
fractional coordinates. All su's are estimated from the variances of the
(full) variance-covariance matrix. The cell e.s.d.'s are taken into account in
the estimation of distances, angles and torsion angles
;
loop_
    _geom_bond_atom_site_label_1
    _geom_bond_atom_site_label_2
    _geom_bond_site_symmetry_1
    _geom_bond_site_symmetry_2
    _geom_bond_distance
    _geom_bond_publ_flag
    S1 O1 . . 1.424(3) no
    S1 O2 . . 1.426(2) no
    S1 N1 . . 1.6351(19) no
    S1 C6 . . 1.762(2) no
    O3 C12 . . 1.398(5) no
    O3 C13 . . 1.428(5) no
    N1 C7 . . 1.446(3) no
    N1 C14 . . 1.467(4) no
    C1 C2 . . 1.381(5) no
    C1 C6 . . 1.376(4) no
    C2 C3 . . 1.376(6) no
    C3 C4 . . 1.350(5) no
    C4 C5 . . 1.368(4) no
    C5 C6 . . 1.376(4) no
    C7 C8 . . 1.386(4) no
    C7 C12 . . 1.351(4) no
    C8 C9 . . 1.346(5) no
    C9 C10 . . 1.390(7) no
    C10 C11 . . 1.371(8) no
    C11 C12 . . 1.389(6) no
    C14 C15 . . 1.488(4) no
    C15 C16 . . 1.359(3) no
    C15 C20 . . 1.371(4) no
    C16 C17 . . 1.375(5) no
    C17 C18 . . 1.341(7) no
    C18 C19 . . 1.346(7) no
    C19 C20 . . 1.360(5) no
    C1 H1 . . 0.9300 no
    C2 H2 . . 0.9300 no
    C3 H3 . . 0.9300 no
    C4 H4 . . 0.9300 no
    C5 H5 . . 0.9300 no
    C8 H8 . . 0.9300 no
    C9 H9 . . 0.9300 no
    C10 H10 . . 0.9300 no
    C11 H11 . . 0.9300 no
    C13 H13A . . 0.9600 no
    C13 H13B . . 0.9600 no
    C13 H13C . . 0.9600 no
    C14 H14A . . 0.9700 no
    C14 H14B . . 0.9700 no
    C16 H16 . . 0.9300 no
    C17 H17 . . 0.9300 no
    C18 H18 . . 0.9300 no
    C19 H19 . . 0.9300 no
    C20 H20 . . 0.9300 no
loop_
    _geom_angle_atom_site_label_1
    _geom_angle_atom_site_label_2
    _geom_angle_atom_site_label_3
    _geom_angle_site_symmetry_1
    _geom_angle_site_symmetry_2
    _geom_angle_site_symmetry_3
    _geom_angle
    _geom_angle_publ_flag
    O1 S1 O2 . . . 118.92(12) no
    O1 S1 N1 . . . 107.03(13) no
    O1 S1 C6 . . . 107.94(12) no
    O2 S1 N1 . . . 107.55(10) no
    O2 S1 C6 . . . 108.22(11) no
    N1 S1 C6 . . . 106.57(11) no
    C12 O3 C13 . . . 115.8(4) no
    S1 N1 C7 . . . 116.09(15) no
    S1 N1 C14 . . . 118.28(17) no
    C7 N1 C14 . . . 120.7(2) no
    C2 C1 C6 . . . 118.8(3) no
    C1 C2 C3 . . . 120.1(3) no
    C2 C3 C4 . . . 120.6(3) no
    C3 C4 C5 . . . 120.1(3) no
    C4 C5 C6 . . . 120.0(3) no
    S1 C6 C1 . . . 119.66(19) no
    S1 C6 C5 . . . 119.81(19) no
    C1 C6 C5 . . . 120.4(2) no
    N1 C7 C8 . . . 120.2(2) no
    N1 C7 C12 . . . 122.5(3) no
    C8 C7 C12 . . . 117.3(3) no
    C7 C8 C9 . . . 125.4(3) no
    C8 C9 C10 . . . 114.7(4) no
    C9 C10 C11 . . . 123.4(5) no
    C10 C11 C12 . . . 117.9(4) no
    O3 C12 C7 . . . 115.2(3) no
    O3 C12 C11 . . . 123.5(3) no
    C7 C12 C11 . . . 121.3(4) no
    N1 C14 C15 . . . 113.9(2) no
    C14 C15 C16 . . . 123.2(2) no
    C14 C15 C20 . . . 119.0(2) no
    C16 C15 C20 . . . 117.8(2) no
    C15 C16 C17 . . . 120.4(3) no
    C16 C17 C18 . . . 120.4(4) no
    C17 C18 C19 . . . 120.2(4) no
    C18 C19 C20 . . . 119.7(4) no
    C15 C20 C19 . . . 121.4(3) no
    C2 C1 H1 . . . 121.00 no
    C6 C1 H1 . . . 121.00 no
    C1 C2 H2 . . . 120.00 no
    C3 C2 H2 . . . 120.00 no
    C2 C3 H3 . . . 120.00 no
    C4 C3 H3 . . . 120.00 no
    C3 C4 H4 . . . 120.00 no
    C5 C4 H4 . . . 120.00 no
    C4 C5 H5 . . . 120.00 no
    C6 C5 H5 . . . 120.00 no
    C7 C8 H8 . . . 117.00 no
    C9 C8 H8 . . . 117.00 no
    C8 C9 H9 . . . 123.00 no
    C10 C9 H9 . . . 123.00 no
    C9 C10 H10 . . . 118.00 no
    C11 C10 H10 . . . 118.00 no
    C10 C11 H11 . . . 121.00 no
    C12 C11 H11 . . . 121.00 no
    O3 C13 H13A . . . 109.00 no
    O3 C13 H13B . . . 109.00 no
    O3 C13 H13C . . . 109.00 no
    H13A C13 H13B . . . 110.00 no
    H13A C13 H13C . . . 109.00 no
    H13B C13 H13C . . . 110.00 no
    N1 C14 H14A . . . 109.00 no
    N1 C14 H14B . . . 109.00 no
    C15 C14 H14A . . . 109.00 no
    C15 C14 H14B . . . 109.00 no
    H14A C14 H14B . . . 108.00 no
    C15 C16 H16 . . . 120.00 no
    C17 C16 H16 . . . 120.00 no
    C16 C17 H17 . . . 120.00 no
    C18 C17 H17 . . . 120.00 no
    C17 C18 H18 . . . 120.00 no
    C19 C18 H18 . . . 120.00 no
    C18 C19 H19 . . . 120.00 no
    C20 C19 H19 . . . 120.00 no
    C15 C20 H20 . . . 119.00 no
    C19 C20 H20 . . . 119.00 no
loop_
    _geom_torsion_atom_site_label_1
    _geom_torsion_atom_site_label_2
    _geom_torsion_atom_site_label_3
    _geom_torsion_atom_site_label_4
    _geom_torsion_site_symmetry_1
    _geom_torsion_site_symmetry_2
    _geom_torsion_site_symmetry_3
    _geom_torsion_site_symmetry_4
    _geom_torsion
    _geom_torsion_publ_flag
    O1 S1 N1 C7 . . . . 168.04(17) no
    O2 S1 N1 C7 . . . . 39.19(19) no
    C6 S1 N1 C7 . . . . -76.67(18) no
    O1 S1 N1 C14 . . . . -36.5(2) no
    O2 S1 N1 C14 . . . . -165.4(2) no
    C6 S1 N1 C14 . . . . 78.8(2) no
    N1 S1 C6 C1 . . . . -79.3(3) no
    O1 S1 C6 C1 . . . . 35.3(3) no
    O2 S1 C6 C1 . . . . 165.3(2) no
    N1 S1 C6 C5 . . . . 96.5(2) no
    O1 S1 C6 C5 . . . . -148.8(2) no
    O2 S1 C6 C5 . . . . -18.9(3) no
    C13 O3 C12 C11 . . . . 9.1(5) no
    C13 O3 C12 C7 . . . . -172.2(3) no
    C7 N1 C14 C15 . . . . -67.7(3) no
    C14 N1 C7 C12 . . . . -62.3(3) no
    S1 N1 C7 C12 . . . . 92.5(3) no
    C14 N1 C7 C8 . . . . 118.5(3) no
    S1 N1 C14 C15 . . . . 138.1(2) no
    S1 N1 C7 C8 . . . . -86.7(2) no
    C2 C1 C6 S1 . . . . 176.5(3) no
    C2 C1 C6 C5 . . . . 0.6(5) no
    C6 C1 C2 C3 . . . . 0.1(6) no
    C1 C2 C3 C4 . . . . -0.5(6) no
    C2 C3 C4 C5 . . . . 0.1(5) no
    C3 C4 C5 C6 . . . . 0.6(5) no
    C4 C5 C6 S1 . . . . -176.8(2) no
    C4 C5 C6 C1 . . . . -1.0(4) no
    C12 C7 C8 C9 . . . . -1.4(5) no
    N1 C7 C12 O3 . . . . 3.1(4) no
    N1 C7 C12 C11 . . . . -178.2(3) no
    N1 C7 C8 C9 . . . . 177.9(3) no
    C8 C7 C12 O3 . . . . -177.6(2) no
    C8 C7 C12 C11 . . . . 1.1(4) no
    C7 C8 C9 C10 . . . . -0.6(6) no
    C8 C9 C10 C11 . . . . 3.0(7) no
    C9 C10 C11 C12 . . . . -3.3(7) no
    C10 C11 C12 O3 . . . . 179.7(3) no
    C10 C11 C12 C7 . . . . 1.1(5) no
    N1 C14 C15 C16 . . . . -27.6(4) no
    N1 C14 C15 C20 . . . . 154.3(2) no
    C14 C15 C16 C17 . . . . -179.2(3) no
    C20 C15 C16 C17 . . . . -1.2(4) no
    C14 C15 C20 C19 . . . . 178.6(3) no
    C16 C15 C20 C19 . . . . 0.4(4) no
    C15 C16 C17 C18 . . . . 0.9(6) no
    C16 C17 C18 C19 . . . . 0.2(8) no
    C17 C18 C19 C20 . . . . -1.0(8) no
    C18 C19 C20 C15 . . . . 0.7(6) no
loop_
    _geom_hbond_atom_site_label_D
    _geom_hbond_atom_site_label_H
    _geom_hbond_atom_site_label_A
    _geom_hbond_site_symmetry_A
    _geom_hbond_distance_DH
    _geom_hbond_distance_HA
    _geom_hbond_distance_DA
    _geom_hbond_angle_DHA
    _geom_hbond_publ_flag
    C14 H14B O3 . 0.97 2.36 2.972(4) 120 yes
