# Supplementary material for: N-Benzyl-N-(2-meth­oxy­phen­yl)benzene­sulfonamide
Source: Acta Crystallogr Sect E Struct Rep Online. 2010 Oct 30;66(Pt 11):o2980. doi: 10.1107/S1600536810043369 (PMC3009330; doi:10.1107/S1600536810043369)
Supplement: Supplementary file 2 [file e-66-o2980-Isup2.hkl]

# 
# h,k,l, Fc-squared, Fo-squared, sigma(Fo-squared) and status flag 
# 
data_I
_shelx_title '  AZIZ-F in P2(1)/c' 
_shelx_refln_list_code          4 
_shelx_F_calc_maximum       87.25 
_exptl_crystal_F_000       744.00 
_reflns_d_resolution_high  0.7483 
 
loop_ 
 _symmetry_equiv_pos_as_xyz 
 'x, y, z' 
 '-x, y+1/2, -z+1/2' 
 '-x, -y, -z' 
 'x, -y-1/2, z-1/2' 
 
_cell_length_a    10.0368 
_cell_length_b     9.0176 
_cell_length_c    20.4228 
_cell_angle_alpha  90.000 
_cell_angle_beta  103.424 
_cell_angle_gamma  90.000 
 
_shelx_F_squared_multiplier     1.000 
 
loop_ 
 _refln_index_h 
 _refln_index_k 
 _refln_index_l 
 _refln_F_squared_calc 
 _refln_F_squared_meas 
 _refln_F_squared_sigma 
 _refln_observed_status 
   2   0   0     2444.04     2521.65     33.42 o 
   4   0   0      419.61      379.88      5.37 o 
   5   0   0        2.22       -0.50      0.59 o 
   6   0   0       50.56       61.73      3.01 o 
   7   0   0        2.09        3.19      1.40 o 
   8   0   0        6.37        5.01      1.81 o 
   9   0   0       79.28       75.10      4.26 o 
  10   0   0       70.47       84.62      4.90 o 
  11   0   0        3.37        4.64      2.64 o 
  12   0   0        0.04        3.47      2.83 o 
  13   0   0       10.31       15.20      6.18 o 
   2   1   0     3632.41     3471.44     42.52 o 
   3   1   0     2817.50     3004.57     29.53 o 
   4   1   0      299.11      353.74      4.05 o 
   5   1   0      138.89      120.96      2.30 o 
   6   1   0      135.32      137.97      3.10 o 
   7   1   0        0.13       -0.84      0.84 o 
   8   1   0      133.14      123.68      3.94 o 
   9   1   0       58.58       53.03      2.41 o 
  10   1   0        2.28        1.67      1.55 o 
  11   1   0        1.66        1.06      1.73 o 
  12   1   0        1.12        2.01      1.94 o 
   1   2   0     4690.01     4990.74    161.52 o 
   2   2   0     7081.35     7357.65    238.00 o 
   3   2   0     4751.39     4834.31     52.32 o 
   4   2   0      829.96      829.90      9.64 o 
   5   2   0      769.20      789.77      9.92 o 
   6   2   0      959.98     1080.77     14.33 o 
   7   2   0      479.35      484.74      7.94 o 
   8   2   0       24.16       27.64      1.96 o 
   9   2   0       17.09       18.97      2.15 o 
  10   2   0       21.32       27.19      2.03 o 
  11   2   0        4.63        4.84      1.82 o 
  12   2   0        3.02        6.16      2.66 o 
   1   3   0      114.41       74.03      1.81 o 
   2   3   0     2384.53     2349.75     27.23 o 
   3   3   0       33.14       33.86      1.07 o 
   4   3   0     1704.92     1828.46     23.10 o 
   5   3   0     1568.63     1541.38     23.39 o 
   6   3   0      375.75      356.84      6.06 o 
   7   3   0      279.55      290.48      6.07 o 
   8   3   0      299.15      321.93      6.79 o 
   9   3   0       76.12       78.31      4.58 o 
  10   3   0        2.12       -0.67      1.47 o 
  11   3   0        8.00        5.74      2.09 o 
  12   3   0        2.38        1.20      2.59 o 
   0   4   0     1460.89     1474.67     24.44 o 
   1   4   0      759.49      821.77     11.56 o 
   3   4   0      498.45      505.50      7.00 o 
   4   4   0       11.81       14.62      1.01 o 
   5   4   0        0.91        0.01      0.85 o 
   6   4   0        0.03        0.83      1.44 o 
   7   4   0      435.13      385.04     10.75 o 
   8   4   0       86.13       74.58      3.18 o 
   9   4   0        0.29       -0.32      1.49 o 
  10   4   0       17.95       14.26      2.46 o 
  11   4   0        5.81        2.62      2.05 o 
  12   4   0        1.12        2.24      2.72 o 
   1   5   0      772.44      712.54     11.20 o 
   2   5   0      542.92      573.76      9.30 o 
   3   5   0      115.25      112.91      3.80 o 
   4   5   0      225.30      239.76      4.77 o 
   5   5   0      859.19      866.80     14.13 o 
   6   5   0      100.56       98.62      3.39 o 
   7   5   0        0.87        0.19      1.41 o 
   8   5   0       58.26       68.65      3.59 o 
   9   5   0        3.22        1.73      1.92 o 
  10   5   0        5.78        4.16      2.28 o 
  11   5   0       19.66       20.81      2.71 o 
   0   6   0        0.13        0.32      1.21 o 
   1   6   0      263.19      327.75      5.88 o 
   2   6   0        3.87        1.35      0.53 o 
   3   6   0      467.79      496.82      8.70 o 
   4   6   0      529.18      522.96     12.29 o 
   5   6   0       29.10       28.24      1.80 o 
   6   6   0       42.30       41.21      3.19 o 
   7   6   0        0.60       -0.85      1.86 o 
   8   6   0        2.82        5.09      2.30 o 
   9   6   0        0.01       -1.84      1.84 o 
  10   6   0        0.54       -1.43      2.11 o 
  11   6   0        0.15        1.62      2.45 o 
   1   7   0      186.46      164.16      3.89 o 
   2   7   0       53.52       45.31      1.80 o 
   3   7   0       30.82       25.95      1.58 o 
   4   7   0      140.48      133.05      4.30 o 
   5   7   0        8.35        3.98      1.86 o 
   6   7   0        1.36        2.68      2.85 o 
   7   7   0       20.51       24.50      4.84 o 
   8   7   0       30.23       32.64      3.51 o 
   9   7   0       18.81       16.69      2.71 o 
  10   7   0        0.18        1.20      2.25 o 
   0   8   0      196.10      241.33     11.64 o 
   1   8   0       25.94       27.67      1.85 o 
   2   8   0        0.72       -1.47      1.47 o 
   3   8   0       45.98       50.10      3.14 o 
   4   8   0       62.55       65.91      7.64 o 
   5   8   0        3.65        1.80      1.88 o 
   6   8   0       51.70       56.58      6.32 o 
   7   8   0       51.85       48.31      4.65 o 
   8   8   0        1.17        4.73      2.97 o 
   9   8   0        6.48        8.82      3.57 o 
   1   9   0        0.22        1.19      2.25 o 
   2   9   0        0.23        6.37      2.47 o 
   3   9   0        1.43       -1.42      2.19 o 
   4   9   0        0.11       -0.02      2.23 o 
   5   9   0        1.23        0.80      2.37 o 
   6   9   0        1.21        0.24      2.57 o 
   7   9   0        0.14        1.22      2.77 o 
   8   9   0        0.04       -1.40      2.88 o 
   0  10   0       28.11       27.08      5.23 o 
   1  10   0       20.33       15.76      3.29 o 
   2  10   0        1.84        4.71      2.74 o 
   3  10   0       12.30       10.03      5.78 o 
   4  10   0        9.85        9.69      2.89 o 
   5  10   0        2.09        2.86      2.89 o 
   6  10   0        0.83        1.38      2.69 o 
   7  10   0        4.87        0.56      3.00 o 
   1  11   0        1.06        4.37      2.94 o 
   2  11   0        4.71       10.02      3.13 o 
   3  11   0        0.46       -0.32      2.60 o 
   4  11   0        0.11       -2.43      2.43 o 
   5  11   0        0.07       -1.44      2.64 o 
   0  12   0        0.15        4.43      4.35 o 
 -13   1   1        0.97        1.94      2.73 o 
 -12   1   1        0.96        2.34      1.93 o 
 -11   1   1       13.21       14.26      2.09 o 
 -10   1   1       15.22       20.59      2.07 o 
  -9   1   1        2.24        1.72      1.32 o 
  -8   1   1      178.06      199.30      4.10 o 
  -7   1   1       92.72       91.29      3.62 o 
  -6   1   1      102.28      118.87      2.82 o 
  -5   1   1       23.44       31.18      1.29 o 
  -4   1   1      776.33      846.00      8.79 o 
  -3   1   1     1887.60     2126.34     21.02 o 
  -2   1   1     1679.64     1580.36     17.28 o 
   1   1   1     1861.22     1787.12     33.77 o 
   3   1   1      469.24      533.66      5.66 o 
   4   1   1       36.81       20.76      0.78 o 
   5   1   1        0.77        5.16      1.02 o 
   6   1   1      161.37      162.94      3.18 o 
   7   1   1       56.06       44.52      1.86 o 
   8   1   1       10.18        9.69      1.48 o 
   9   1   1        7.69        6.84      1.62 o 
  10   1   1        2.79        1.57      1.70 o 
  11   1   1        0.16        1.39      1.74 o 
  12   1   1        0.22       -0.23      2.09 o 
 -12   2   1        0.00       -2.26      2.26 o 
 -11   2   1        0.36        0.85      1.74 o 
 -10   2   1       32.11       33.51      2.23 o 
  -9   2   1       13.62       11.99      1.69 o 
  -8   2   1        1.09       -0.47      1.28 o 
  -7   2   1      197.30      190.34      4.10 o 
  -6   2   1        6.45        5.87      1.13 o 
  -5   2   1        0.06        0.63      0.62 o 
  -4   2   1        3.73        0.62      0.59 o 
  -3   2   1       15.62        9.59      0.58 o 
  -2   2   1      167.39      212.89      2.91 o 
  -1   2   1     4220.11     4162.21     95.23 o 
   0   2   1      695.54      815.02     10.19 o 
   1   2   1      495.57      539.10      6.90 o 
   2   2   1     5843.52     6296.84    117.46 o 
   3   2   1       83.80       70.05      2.86 o 
   4   2   1      594.98      601.08      7.22 o 
   5   2   1     1441.87     1529.51     18.31 o 
   6   2   1        7.93        7.30      1.23 o 
   7   2   1       78.67       78.43      2.76 o 
   8   2   1       99.80       93.77      2.95 o 
   9   2   1       92.17       92.77      3.04 o 
  10   2   1        3.43        2.91      1.63 o 
  11   2   1        0.76        0.54      1.97 o 
  12   2   1        0.80        0.09      2.14 o 
 -12   3   1        2.15        4.66      2.67 o 
 -11   3   1        6.07        7.24      2.15 o 
 -10   3   1        0.03       -0.08      1.88 o 
  -9   3   1       32.56       34.68      2.46 o 
  -8   3   1       47.72       42.06      2.82 o 
  -7   3   1      217.61      222.38      5.10 o 
  -6   3   1       29.14       33.25      1.69 o 
  -5   3   1      195.90      214.64      4.45 o 
  -4   3   1      431.79      468.79      6.21 o 
  -3   3   1       24.41       23.74      0.88 o 
  -2   3   1      279.01      346.77      4.49 o 
  -1   3   1       20.50       21.20      0.69 o 
   0   3   1      433.98      415.70      5.48 o 
   1   3   1       57.04       38.17      1.20 o 
   2   3   1     1290.23     1434.86     16.85 o 
   3   3   1      602.43      649.24      8.04 o 
   4   3   1        2.04        3.40      0.85 o 
   5   3   1       73.38       75.75      2.50 o 
   6   3   1        2.38        6.10      1.20 o 
   7   3   1       20.12       29.83      2.20 o 
   8   3   1      114.64      104.97      3.92 o 
   9   3   1       36.39       30.73      2.17 o 
  10   3   1        1.72        2.16      1.76 o 
  11   3   1        0.08       -0.89      2.19 o 
  12   3   1        4.51        7.32      2.85 o 
 -12   4   1        2.00       -1.52      2.10 o 
 -11   4   1        0.00       -0.84      1.93 o 
 -10   4   1        3.44        6.79      2.22 o 
  -9   4   1        0.04        1.66      1.55 o 
  -8   4   1        0.37       -1.28      1.28 o 
  -7   4   1      436.12      426.85      8.08 o 
  -6   4   1      351.89      345.37      6.65 o 
  -5   4   1        4.12        0.71      0.90 o 
  -4   4   1       22.97       24.61      1.20 o 
  -3   4   1       24.44       17.26      1.03 o 
  -2   4   1       65.59       56.98      1.49 o 
  -1   4   1      389.60      423.62      5.39 o 
   0   4   1       44.35       32.61      1.04 o 
   1   4   1     1219.79     1213.90     15.35 o 
   2   4   1        0.34        1.12      0.47 o 
   3   4   1      990.72     1037.57     13.45 o 
   4   4   1       30.64       30.04      1.60 o 
   5   4   1      107.67      102.92      2.90 o 
   6   4   1      273.16      269.18      6.09 o 
   7   4   1        1.98        4.65      1.49 o 
   8   4   1       48.86       47.61      2.61 o 
   9   4   1       10.14        6.90      2.05 o 
  10   4   1        2.41        2.69      1.87 o 
  11   4   1        0.47        2.13      2.42 o 
  12   4   1        0.13        0.18      2.62 o 
 -11   5   1        9.32        9.80      2.68 o 
 -10   5   1        0.49       -1.96      1.96 o 
  -9   5   1        0.26       -1.73      1.73 o 
  -8   5   1       12.98       19.74      1.97 o 
  -7   5   1       94.82       83.39      3.66 o 
  -6   5   1       59.37       59.93      2.61 o 
  -5   5   1      117.13      121.00      5.03 o 
  -4   5   1       19.93       19.93      1.32 o 
  -3   5   1       39.19       40.72      1.61 o 
  -2   5   1        1.75        4.65      0.79 o 
  -1   5   1      725.24      773.74     10.98 o 
   0   5   1      344.90      368.79      5.66 o 
   1   5   1       71.32       74.78      1.71 o 
   2   5   1        0.45        0.22      0.56 o 
   3   5   1       50.05       44.79      1.54 o 
   4   5   1       20.88       21.63      1.66 o 
   5   5   1        5.45        5.09      1.20 o 
   6   5   1       85.28       65.41      3.95 o 
   7   5   1        4.26        3.89      1.61 o 
   8   5   1        6.98        6.97      3.60 o 
   9   5   1       14.79       20.99      2.61 o 
  10   5   1       19.83       23.74      2.92 o 
  11   5   1        6.18        5.64      2.28 o 
 -11   6   1        0.24       -1.27      2.24 o 
 -10   6   1        4.79        4.39      2.28 o 
  -9   6   1       49.25       60.18      3.75 o 
  -8   6   1        2.26        4.59      1.92 o 
  -7   6   1       13.63        8.25      2.22 o 
  -6   6   1       31.13       32.61      2.29 o 
  -5   6   1      144.51      135.12      3.81 o 
  -4   6   1      127.80      114.45      3.28 o 
  -3   6   1       70.66       51.74      1.91 o 
  -2   6   1       11.40        7.47      0.94 o 
  -1   6   1       12.27       14.57      1.03 o 
   0   6   1       48.61       51.47      2.15 o 
   1   6   1       22.98       25.63      1.21 o 
   2   6   1      114.31      116.52      3.19 o 
   3   6   1       17.23       16.38      1.19 o 
   4   6   1       20.80       23.10      1.50 o 
   5   6   1       78.60      100.10      6.31 o 
   6   6   1        5.52        2.71      1.84 o 
   7   6   1       20.46       25.27      2.82 o 
   8   6   1       23.67       16.56      2.78 o 
   9   6   1        7.32        5.27      2.20 o 
  10   6   1        0.43       -0.12      2.26 o 
  11   6   1        9.25       10.69      2.48 o 
 -10   7   1        1.56       -0.85      2.35 o 
  -9   7   1        0.68       -0.60      2.09 o 
  -8   7   1        0.03       -2.16      2.16 o 
  -7   7   1        1.24        0.02      2.12 o 
  -6   7   1        0.77       -0.31      1.76 o 
  -5   7   1       77.99       70.66      4.32 o 
  -4   7   1       86.57       85.46      5.05 o 
  -3   7   1       42.77       56.55      2.67 o 
  -2   7   1       35.31       47.66      2.81 o 
  -1   7   1        0.03        1.15      1.09 o 
   0   7   1        0.02       -0.76      0.76 o 
   1   7   1        7.87        7.24      0.95 o 
   2   7   1        0.16       -0.70      0.70 o 
   3   7   1       81.10       83.25      4.31 o 
   4   7   1        0.00        1.53      1.58 o 
   5   7   1       82.07       74.16      4.58 o 
   6   7   1       27.35       34.06      4.13 o 
   7   7   1        1.66        1.33      2.13 o 
   8   7   1       28.96       21.34      3.07 o 
   9   7   1        5.24        3.57      2.81 o 
  10   7   1        0.13        1.10      2.21 o 
  -9   8   1        4.08        6.37      2.62 o 
  -8   8   1        2.03       -0.36      2.79 o 
  -7   8   1       13.03        6.55      3.00 o 
  -6   8   1       30.91       40.16      3.34 o 
  -5   8   1        9.41        4.56      1.96 o 
  -4   8   1        0.26        1.65      1.73 o 
  -3   8   1        8.43        5.71      2.74 o 
  -2   8   1        7.79        8.81      2.15 o 
  -1   8   1        2.35        0.58      1.23 o 
   0   8   1        0.47        4.12      1.28 o 
   1   8   1        7.12        3.80      1.69 o 
   2   8   1        8.44        8.11      2.60 o 
   3   8   1        5.26        3.97      1.79 o 
   4   8   1        0.48        2.58      1.74 o 
   5   8   1       26.39       27.35      2.80 o 
   6   8   1        0.10       -1.07      2.04 o 
   7   8   1        9.37       12.82      2.78 o 
   8   8   1       11.67        8.68      3.44 o 
   9   8   1        0.68        6.03      3.15 o 
  -8   9   1        9.25        6.06      3.25 o 
  -7   9   1       14.06       15.30      3.54 o 
  -6   9   1        0.52       -1.39      2.56 o 
  -5   9   1       16.20       19.08      3.23 o 
  -4   9   1       13.14       15.57      4.63 o 
  -3   9   1        0.47       -1.42      3.17 o 
  -2   9   1       91.25      104.38      5.77 o 
  -1   9   1      134.48      118.91      5.99 o 
   0   9   1       12.18        5.27      4.32 o 
   1   9   1       12.13        9.00      3.48 o 
   2   9   1       32.68       25.19      4.55 o 
   3   9   1       22.48       18.19      2.98 o 
   4   9   1       16.14       13.99      2.83 o 
   5   9   1        1.07        0.84      2.49 o 
   6   9   1       13.50       12.17      3.40 o 
   7   9   1        0.68       -2.41      2.62 o 
   8   9   1        0.46        1.09      2.80 o 
  -7  10   1        0.27       -2.70      3.29 o 
  -6  10   1        0.41       -0.80      2.68 o 
  -5  10   1        1.09       -1.07      2.50 o 
  -4  10   1        0.22       -2.41      2.41 o 
  -3  10   1        0.53       -1.31      6.06 o 
  -2  10   1        6.14        8.68      3.00 o 
  -1  10   1        1.92        5.11      2.80 o 
   0  10   1        8.26        8.52      2.97 o 
   1  10   1       42.63       39.02      3.97 o 
   2  10   1       10.62        5.63      2.64 o 
   3  10   1        0.14       -0.16      2.34 o 
   4  10   1        0.46       -0.13      2.37 o 
   5  10   1        0.01        2.64      4.51 o 
   6  10   1        0.66       -0.39      2.81 o 
   7  10   1        0.42        1.78      3.02 o 
  -5  11   1        1.99        0.90      2.85 o 
  -4  11   1        4.41        9.11      3.16 o 
  -3  11   1        1.18       -0.68      2.60 o 
  -2  11   1        0.10       -0.63      4.55 o 
  -1  11   1        1.56        1.86      2.86 o 
   0  11   1        4.47        6.37      3.02 o 
   1  11   1        0.24       -0.59      2.62 o 
   2  11   1       13.95       14.95      5.94 o 
   3  11   1        8.32       10.01      2.97 o 
   4  11   1        0.71       -1.13      2.62 o 
   5  11   1        7.71        6.51      3.25 o 
   0  12   1        6.03        6.02      3.15 o 
 -13   0   2        0.02       -2.91      2.91 o 
 -12   0   2        3.04        4.53      2.88 o 
 -11   0   2        1.08        1.64      2.91 o 
 -10   0   2        3.51        4.07      2.31 o 
  -9   0   2      237.52      251.60      6.59 o 
  -8   0   2      137.58      145.09      4.46 o 
  -7   0   2       95.61       96.96      3.29 o 
  -6   0   2       41.17       48.47      2.23 o 
  -5   0   2      613.06      637.80     12.01 o 
  -4   0   2     1112.15     1152.98     15.89 o 
  -3   0   2      379.24      374.40      5.50 o 
   1   0   2      588.06      778.15     44.10 o 
   3   0   2      672.49      855.86     13.02 o 
   4   0   2       70.02       48.83      2.99 o 
   5   0   2     1915.48     1956.99     32.75 o 
   6   0   2       15.41       16.36      1.79 o 
   7   0   2       83.01       74.21      3.52 o 
   8   0   2      472.73      467.42     11.29 o 
   9   0   2       41.92       35.08      3.23 o 
  10   0   2        2.02        3.62      2.18 o 
  11   0   2       22.05       25.44      3.40 o 
  12   0   2        2.64        3.68      4.11 o 
 -13   1   2        3.16        6.46      2.92 o 
 -12   1   2        3.01        6.09      2.10 o 
 -11   1   2        1.46        2.03      1.74 o 
 -10   1   2        9.66       12.53      1.71 o 
  -9   1   2       33.78       32.05      2.00 o 
  -8   1   2       13.45       15.23      1.74 o 
  -7   1   2        0.55       -0.54      0.83 o 
  -6   1   2      171.52      206.58      3.42 o 
  -5   1   2      110.58      100.46      1.95 o 
  -4   1   2     2885.43     2826.51     29.01 o 
  -3   1   2     1054.59     1108.12     11.18 o 
   1   1   2        2.55        0.31      0.63 o 
   3   1   2      602.80      689.90      7.53 o 
   4   1   2     1349.56     1358.20     14.47 o 
   5   1   2       51.44       55.80      1.66 o 
   6   1   2        0.03        2.52      0.82 o 
   7   1   2        0.05       -0.57      0.99 o 
   8   1   2       18.61       15.53      1.67 o 
   9   1   2      235.08      243.16      5.34 o 
  10   1   2        0.37       -0.10      1.48 o 
  11   1   2       16.29       18.69      2.29 o 
  12   1   2        0.02       -0.92      2.49 o 
 -13   2   2        8.84        9.84      3.08 o 
 -12   2   2        7.89       14.73      2.94 o 
 -11   2   2        2.51        6.89      1.91 o 
 -10   2   2       24.11       25.30      2.17 o 
  -9   2   2        0.11       -1.77      1.77 o 
  -8   2   2        4.04       -0.22      1.40 o 
  -7   2   2       56.62       57.69      3.02 o 
  -6   2   2        0.07       -0.04      0.87 o 
  -5   2   2      106.82      114.05      3.63 o 
  -4   2   2      152.00      161.85      2.63 o 
  -3   2   2       44.71       56.57      1.26 o 
  -2   2   2      744.30      695.86      8.35 o 
  -1   2   2     5523.72     5670.63    183.53 o 
   0   2   2      360.37      403.54      5.66 o 
   2   2   2     7612.87     7917.66    254.00 o 
   3   2   2      344.84      435.54      5.01 o 
   4   2   2     3303.97     3248.31     40.24 o 
   5   2   2      964.34      984.41     13.01 o 
   6   2   2      212.56      197.80      3.71 o 
   7   2   2       87.21       94.26      3.58 o 
   8   2   2        5.89        7.87      1.80 o 
   9   2   2       20.61       24.89      2.05 o 
  10   2   2        1.71        1.79      1.56 o 
  11   2   2        2.74        2.47      2.01 o 
  12   2   2        4.42        3.13      3.04 o 
 -12   3   2        0.27        3.14      2.19 o 
 -11   3   2       56.32       51.93      3.31 o 
 -10   3   2       55.05       58.39      3.57 o 
  -9   3   2       30.99       31.73      2.40 o 
  -8   3   2      287.06      282.03      6.15 o 
  -7   3   2      367.67      364.35      8.43 o 
  -6   3   2      369.21      416.15      8.33 o 
  -5   3   2      116.11      113.48      3.15 o 
  -4   3   2      114.93       81.56      1.87 o 
  -3   3   2      125.42       94.85      1.83 o 
  -2   3   2       24.61       32.02      1.40 o 
  -1   3   2        5.39        4.01      0.42 o 
   0   3   2      164.62      149.84      2.09 o 
   1   3   2      127.98       93.33      1.84 o 
   2   3   2     1793.84     1830.04     20.08 o 
   3   3   2     1507.27     1436.57     18.19 o 
   4   3   2     1805.56     1838.57     25.05 o 
   5   3   2        1.31        2.02      1.12 o 
   6   3   2      597.65      520.01      8.27 o 
   7   3   2      782.09      723.19     10.38 o 
   8   3   2       32.72       32.57      2.45 o 
   9   3   2        3.88        2.85      1.34 o 
  10   3   2       44.43       43.87      3.04 o 
  11   3   2        0.01       -2.18      2.18 o 
  12   3   2        0.07        2.71      2.69 o 
 -12   4   2        0.01        2.55      2.24 o 
 -11   4   2        0.66       -1.27      2.12 o 
 -10   4   2        0.01        0.83      1.96 o 
  -9   4   2        1.64        0.73      1.54 o 
  -8   4   2        9.77        7.12      1.73 o 
  -7   4   2       20.43       25.24      2.42 o 
  -6   4   2       21.40       25.58      1.80 o 
  -5   4   2        6.08       11.00      1.23 o 
  -4   4   2        5.74        4.28      0.81 o 
  -3   4   2       71.23       85.60      2.13 o 
  -2   4   2        5.91       11.10      0.74 o 
  -1   4   2      558.92      522.06      6.97 o 
   0   4   2        0.01       -0.35      0.37 o 
   1   4   2      125.98      111.44      2.46 o 
   2   4   2        6.72        7.16      0.64 o 
   3   4   2        0.55        0.62      0.78 o 
   4   4   2      170.31      156.51      3.92 o 
   5   4   2       58.58       52.29      2.35 o 
   6   4   2       20.61       22.63      1.72 o 
   7   4   2        3.31        4.28      1.50 o 
   8   4   2       60.20       70.58      3.08 o 
   9   4   2       10.17        5.06      1.79 o 
  10   4   2       12.37       10.46      2.14 o 
  11   4   2       30.51       32.11      3.54 o 
  12   4   2        0.00        2.45      3.86 o 
 -12   5   2        0.28       -2.32      2.32 o 
 -11   5   2        3.84       -1.59      2.65 o 
 -10   5   2        0.24       -0.08      2.02 o 
  -9   5   2        3.34        0.26      1.80 o 
  -8   5   2       17.89       16.69      1.88 o 
  -7   5   2      172.51      183.14      5.28 o 
  -6   5   2       53.40       65.18      2.73 o 
  -5   5   2      319.38      277.20      5.61 o 
  -4   5   2     1128.46     1191.11     18.62 o 
  -3   5   2     1188.79     1271.25     17.73 o 
  -2   5   2       13.95       12.96      0.97 o 
  -1   5   2        5.14        1.66      0.77 o 
   0   5   2      337.64      340.21      4.82 o 
   1   5   2      708.79      803.96     12.55 o 
   2   5   2       93.44       97.87      3.86 o 
   3   5   2     1073.34     1054.83     13.62 o 
   4   5   2       69.17       50.61      3.22 o 
   5   5   2      290.22      316.57      8.56 o 
   6   5   2      203.81      210.31      5.42 o 
   7   5   2        1.23       -0.77      1.31 o 
   8   5   2       12.35       22.50      2.49 o 
   9   5   2       49.36       56.10      3.57 o 
  10   5   2       28.56       25.27      2.66 o 
  11   5   2        1.17        2.06      2.10 o 
 -11   6   2        0.91       -0.47      2.82 o 
 -10   6   2        0.60       -1.84      2.03 o 
  -9   6   2        0.02       -1.91      1.91 o 
  -8   6   2        3.49        2.58      1.87 o 
  -7   6   2        6.26        3.87      1.61 o 
  -6   6   2      444.31      428.80     11.95 o 
  -5   6   2      239.30      220.17      6.60 o 
  -4   6   2        9.69       11.70      1.25 o 
  -3   6   2      237.76      208.09      4.01 o 
  -2   6   2       89.31       66.05      2.10 o 
  -1   6   2       21.85       24.40      1.40 o 
   0   6   2        1.73        1.21      0.66 o 
   1   6   2       68.04       66.15      2.54 o 
   2   6   2        0.77        1.89      1.26 o 
   3   6   2        3.43        1.39      1.04 o 
   4   6   2       41.81       38.97      2.20 o 
   5   6   2       13.47       15.17      1.35 o 
   6   6   2       79.30       91.02      8.41 o 
   7   6   2        3.71        4.28      2.10 o 
   8   6   2       13.30       17.99      2.81 o 
   9   6   2        3.86        7.30      2.29 o 
  10   6   2        0.04       -2.13      2.13 o 
  11   6   2       12.20        6.93      2.83 o 
 -10   7   2        7.37        9.71      3.05 o 
  -9   7   2        0.55        0.51      2.07 o 
  -8   7   2        2.59        3.29      2.39 o 
  -7   7   2       23.99       29.86      3.13 o 
  -6   7   2        5.03        6.40      2.09 o 
  -5   7   2        0.83        0.40      1.41 o 
  -4   7   2       34.82       34.84      2.24 o 
  -3   7   2        0.93       -0.36      1.13 o 
  -2   7   2        0.17       -0.90      0.90 o 
  -1   7   2      144.98      141.46      3.54 o 
   0   7   2      105.89      100.40      2.53 o 
   1   7   2       17.21       20.39      1.52 o 
   2   7   2       27.53       19.44      1.75 o 
   3   7   2       12.27       15.15      1.60 o 
   4   7   2        1.04        1.78      1.75 o 
   5   7   2       15.39        9.04      2.01 o 
   6   7   2      127.70      133.09     10.23 o 
   7   7   2       51.68       60.23      5.43 o 
   8   7   2        1.17        5.04      2.51 o 
   9   7   2       22.55       30.70      3.44 o 
  10   7   2        2.93        2.85      2.34 o 
  -9   8   2        7.30        7.84      4.20 o 
  -8   8   2        8.65        4.37      3.12 o 
  -7   8   2        0.00        0.22      2.66 o 
  -6   8   2        0.62        0.13      3.01 o 
  -5   8   2       32.79       30.70      6.14 o 
  -4   8   2        0.47       -0.11      1.72 o 
  -3   8   2      150.85      168.61      5.43 o 
  -2   8   2      173.19      194.20      5.83 o 
  -1   8   2        4.02        5.53      2.14 o 
   0   8   2      208.83      207.37      6.59 o 
   1   8   2      112.57      132.14      4.75 o 
   2   8   2       36.12       44.38      3.85 o 
   3   8   2        4.33        2.64      1.74 o 
   4   8   2       59.06       65.29      3.64 o 
   5   8   2       55.54       61.07      4.32 o 
   6   8   2        0.78        0.04      1.98 o 
   7   8   2        3.28        2.95      2.28 o 
   8   8   2       30.56       27.16      3.70 o 
   9   8   2        4.32        2.56      3.02 o 
  -8   9   2        1.06       -2.82      2.82 o 
  -7   9   2        1.38        3.45      5.27 o 
  -6   9   2        2.77       -0.22      2.65 o 
  -5   9   2        0.02       -0.74      2.28 o 
  -4   9   2        1.82        1.44      2.34 o 
  -3   9   2       23.69       13.34      5.19 o 
  -2   9   2        9.25        9.56      2.77 o 
  -1   9   2        0.76        1.65      2.30 o 
   0   9   2        6.43        0.78      2.13 o 
   1   9   2        0.28       -1.73      2.45 o 
   2   9   2        7.79        4.12      2.89 o 
   3   9   2        0.58        2.01      2.20 o 
   4   9   2        3.61       -0.03      2.11 o 
   5   9   2        0.00       -2.12      2.12 o 
   6   9   2        0.51       -2.41      2.43 o 
   7   9   2        0.26       -2.54      2.54 o 
   8   9   2        0.91        1.88      2.87 o 
  -7  10   2        0.38       -1.72      2.82 o 
  -6  10   2       12.74       14.11      3.40 o 
  -5  10   2        5.18       10.22      3.12 o 
  -4  10   2        6.55        5.80      3.29 o 
  -3  10   2       40.43       36.09      3.98 o 
  -2  10   2       37.82       46.38      5.74 o 
  -1  10   2        2.23        2.56      4.39 o 
   0  10   2       14.66       16.52      4.55 o 
   1  10   2       28.68       36.83      3.89 o 
   2  10   2        8.78        8.53      2.72 o 
   3  10   2        0.08       -3.78      3.96 o 
   4  10   2        3.49        2.87      2.48 o 
   5  10   2       13.84       11.17      3.00 o 
   6  10   2        0.38       -2.55      2.55 o 
  -5  11   2        0.44        1.74      2.83 o 
  -4  11   2        0.11        6.20      3.02 o 
  -3  11   2        0.87        6.63      2.89 o 
  -2  11   2        3.66        5.25      3.02 o 
  -1  11   2       15.80       16.52      4.71 o 
   0  11   2        8.12       11.13      3.20 o 
   1  11   2        0.02        0.30      3.60 o 
   2  11   2        6.91        3.50      2.62 o 
   3  11   2        0.82        3.79      2.64 o 
   4  11   2        0.02        1.22      4.47 o 
 -13   1   3        0.33        2.22      2.67 o 
 -12   1   3        2.05        6.68      2.31 o 
 -11   1   3        0.48       -0.53      1.55 o 
 -10   1   3       43.94       46.71      2.73 o 
  -9   1   3       13.54       15.26      1.81 o 
  -8   1   3       17.19       14.86      1.51 o 
  -7   1   3        0.19        1.19      0.81 o 
  -6   1   3       49.86       43.93      1.52 o 
  -5   1   3       34.56       31.59      1.41 o 
  -4   1   3       93.86       67.60      1.40 o 
  -3   1   3     1825.44     1763.90     18.39 o 
  -2   1   3     1080.50     1287.34     14.15 o 
  -1   1   3     5087.50     4849.61    496.00 o 
   0   1   3     5807.75     5533.26    179.02 o 
   1   1   3      204.40      172.26      2.17 o 
   2   1   3      747.51      716.43      7.69 o 
   3   1   3     1827.95     1704.30     17.01 o 
   4   1   3      262.79      216.69      3.32 o 
   5   1   3      231.59      202.36      3.34 o 
   6   1   3      165.51      146.86      3.07 o 
   7   1   3      124.29      125.39      3.71 o 
   8   1   3       69.43       54.24      2.50 o 
   9   1   3       34.13       32.82      2.23 o 
  10   1   3        0.40        0.50      1.50 o 
  11   1   3        1.18       -1.84      1.84 o 
  12   1   3        0.76       -0.56      2.10 o 
 -13   2   3        0.34        5.05      3.00 o 
 -12   2   3        0.36        0.37      1.96 o 
 -11   2   3        0.06        3.53      1.82 o 
 -10   2   3        3.31        3.50      1.78 o 
  -9   2   3       39.46       41.53      2.62 o 
  -8   2   3      121.05      115.08      3.97 o 
  -7   2   3       32.21       28.61      1.84 o 
  -6   2   3        2.82        1.70      0.91 o 
  -5   2   3       39.28       28.84      1.22 o 
  -4   2   3       38.89       31.41      1.09 o 
  -3   2   3       32.08       37.79      1.12 o 
  -2   2   3        6.25        6.28      0.51 o 
   0   2   3      228.77      222.16      3.79 o 
   1   2   3     3076.10     3257.59     43.21 o 
   2   2   3     1661.15     1659.22     18.23 o 
   3   2   3       18.48       20.19      1.09 o 
   4   2   3      803.29      836.46     11.04 o 
   5   2   3      123.90      149.44      4.50 o 
   6   2   3       14.61       14.64      1.38 o 
   7   2   3      233.37      238.17      5.21 o 
   8   2   3       93.06       92.97      3.24 o 
   9   2   3       18.33       21.94      2.00 o 
  10   2   3        0.07        0.55      1.55 o 
  11   2   3        0.00       -0.86      1.95 o 
  12   2   3        0.02       -1.77      2.15 o 
 -12   3   3        6.41        9.32      2.47 o 
 -11   3   3        0.31        1.42      1.99 o 
 -10   3   3        0.13        0.48      1.73 o 
  -9   3   3       31.61       34.36      2.45 o 
  -8   3   3       16.14       15.19      1.84 o 
  -7   3   3      241.94      253.19      5.54 o 
  -6   3   3       11.52        8.77      1.22 o 
  -5   3   3       29.93       22.23      1.58 o 
  -4   3   3       81.00       70.08      1.82 o 
  -3   3   3      875.45      886.85     10.16 o 
  -2   3   3     1140.56     1220.26     14.43 o 
  -1   3   3       23.08       28.09      0.89 o 
   0   3   3      585.01      631.90      8.85 o 
   1   3   3     1887.97     2170.58     26.90 o 
   2   3   3     1629.12     1690.82     21.20 o 
   3   3   3     2723.33     2940.73     36.45 o 
   4   3   3       20.11       26.98      1.37 o 
   5   3   3       82.20       76.66      2.25 o 
   6   3   3       72.89       71.07      3.72 o 
   7   3   3      437.86      414.89      6.32 o 
   8   3   3        1.89       -1.08      1.08 o 
   9   3   3        0.00        1.06      1.45 o 
  10   3   3        0.01       -0.21      2.16 o 
  11   3   3        0.00       -0.35      2.02 o 
  12   3   3        1.19        2.35      2.66 o 
 -12   4   3        0.02       -2.33      2.33 o 
 -11   4   3        6.24        2.26      2.29 o 
 -10   4   3        0.80        1.91      1.77 o 
  -9   4   3        0.54        0.66      1.54 o 
  -8   4   3       14.05       13.56      1.75 o 
  -7   4   3       52.65       62.98      4.44 o 
  -6   4   3       67.20       71.27      4.40 o 
  -5   4   3      283.74      287.03      5.59 o 
  -4   4   3      746.17      772.01     10.39 o 
  -3   4   3        6.21        6.00      0.76 o 
  -2   4   3      481.18      470.79      6.45 o 
  -1   4   3        9.46       11.27      0.72 o 
   0   4   3        0.21        0.26      0.55 o 
   1   4   3      271.86      272.89      4.73 o 
   2   4   3     1858.32     1870.73     25.37 o 
   3   4   3      785.65      749.15      9.80 o 
   4   4   3      268.39      232.96      5.13 o 
   5   4   3       40.95       39.97      1.82 o 
   6   4   3      192.33      195.59      4.59 o 
   7   4   3        6.57       11.00      2.02 o 
   8   4   3       15.00       18.97      2.01 o 
   9   4   3        0.50       -0.18      1.57 o 
  10   4   3       10.68       12.08      2.63 o 
  11   4   3       31.91       44.36      3.95 o 
 -12   5   3        0.01       -2.00      2.90 o 
 -11   5   3        0.04       -2.10      2.10 o 
 -10   5   3        2.80        4.78      2.14 o 
  -9   5   3       17.02       22.09      3.23 o 
  -8   5   3        0.37        0.84      1.38 o 
  -7   5   3       74.85       71.95      5.15 o 
  -6   5   3       47.50       49.06      2.79 o 
  -5   5   3       27.19       26.67      1.78 o 
  -4   5   3       24.98       31.84      1.60 o 
  -3   5   3       13.74       17.73      1.17 o 
  -2   5   3       53.15       48.18      1.65 o 
  -1   5   3        1.77        0.70      0.50 o 
   0   5   3      628.99      618.96     11.21 o 
   1   5   3        0.44        0.08      0.69 o 
   2   5   3        0.19        1.83      0.95 o 
   3   5   3        3.56        2.54      0.91 o 
   4   5   3       49.25       48.30      1.82 o 
   5   5   3       63.73       80.29      2.67 o 
   6   5   3      101.00       83.34      3.95 o 
   7   5   3        1.11        0.31      1.79 o 
   8   5   3        2.54        6.17      2.24 o 
   9   5   3       30.20       27.38      2.53 o 
  10   5   3        8.95        6.41      2.15 o 
  11   5   3        0.03        1.45      2.71 o 
 -11   6   3        0.49       -2.28      4.41 o 
 -10   6   3        0.06       -1.68      1.90 o 
  -9   6   3       11.44        6.38      2.12 o 
  -8   6   3       34.93       33.15      2.77 o 
  -7   6   3       24.24       18.47      2.07 o 
  -6   6   3       29.07       24.62      2.26 o 
  -5   6   3      496.86      497.47     11.72 o 
  -4   6   3       81.09       74.46      2.58 o 
  -3   6   3        5.58        9.16      1.06 o 
  -2   6   3       80.59       60.63      2.27 o 
  -1   6   3       77.32       64.95      2.34 o 
   0   6   3        1.08        0.02      0.78 o 
   1   6   3        3.20        1.23      0.79 o 
   2   6   3       51.16       57.74      3.31 o 
   3   6   3        1.77        0.52      0.99 o 
   4   6   3      104.07       92.70      3.26 o 
   5   6   3       61.93       61.98      3.45 o 
   6   6   3       30.29       30.83      2.81 o 
   7   6   3       18.90       22.45      2.73 o 
   8   6   3       20.54       20.81      2.92 o 
   9   6   3        5.56        2.09      2.48 o 
  10   6   3        0.66        5.53      2.17 o 
 -10   7   3        1.99       -1.26      2.93 o 
  -9   7   3       10.60        9.87      2.61 o 
  -8   7   3        1.57       -0.27      1.85 o 
  -7   7   3        4.11        2.95      2.13 o 
  -6   7   3       74.99       71.72      8.12 o 
  -5   7   3       16.11       22.93      3.92 o 
  -4   7   3      172.44      180.42      7.32 o 
  -3   7   3        7.36       12.00      1.96 o 
  -2   7   3        5.13        5.09      1.21 o 
  -1   7   3       35.24       42.80      1.71 o 
   0   7   3       38.27       44.13      2.19 o 
   1   7   3        2.89        2.86      1.09 o 
   2   7   3        4.71        5.46      1.19 o 
   3   7   3       65.60       76.28      4.10 o 
   4   7   3       50.66       36.05      2.70 o 
   5   7   3        0.39       -1.66      1.66 o 
   6   7   3        2.80        2.63      2.06 o 
   7   7   3       23.70       24.29      2.97 o 
   8   7   3        2.67        3.07      2.36 o 
   9   7   3        0.00       -0.53      2.60 o 
  10   7   3        2.66        2.58      2.47 o 
  -9   8   3        0.18        0.85      3.09 o 
  -8   8   3       11.98       16.80      3.63 o 
  -7   8   3        4.46       10.81      3.17 o 
  -6   8   3        3.50        1.74      2.43 o 
  -5   8   3        0.11        1.71      2.36 o 
  -4   8   3       23.37       24.39      3.33 o 
  -3   8   3        4.92        4.54      3.52 o 
  -2   8   3       77.12       85.12      4.98 o 
  -1   8   3       65.43       53.81      3.14 o 
   0   8   3        0.00        0.34      1.65 o 
   1   8   3        2.96        4.73      1.72 o 
   2   8   3        0.97       -1.75      1.75 o 
   3   8   3        5.59        5.91      1.84 o 
   4   8   3        7.29        5.12      1.89 o 
   5   8   3        3.82        4.64      2.16 o 
   6   8   3        2.57        5.21      2.24 o 
   7   8   3        2.85        4.66      2.41 o 
   8   8   3        0.08        2.73      2.50 o 
   9   8   3        0.01        1.28      4.32 o 
  -8   9   3        0.00       -0.66      3.00 o 
  -7   9   3        2.16        0.31      2.74 o 
  -6   9   3        0.57        1.29      2.64 o 
  -5   9   3        0.01       -2.67      3.84 o 
  -4   9   3       10.50       11.95      2.87 o 
  -3   9   3       47.05       43.68      4.00 o 
  -2   9   3        0.00       -0.96      2.33 o 
  -1   9   3       12.28       18.62      2.94 o 
   0   9   3       31.67       32.08      3.36 o 
   1   9   3       47.38       43.76      8.63 o 
   2   9   3       10.80        9.74      2.43 o 
   3   9   3        2.31        3.85      2.24 o 
   4   9   3       18.90       26.11      3.15 o 
   5   9   3        1.91       -0.40      2.26 o 
   6   9   3       12.79       13.18      3.00 o 
   7   9   3       12.43       16.94      3.35 o 
   8   9   3        0.11        1.54      2.81 o 
  -7  10   3        0.88       -0.59      2.91 o 
  -6  10   3        0.79        3.07      2.94 o 
  -5  10   3        1.20        3.10      2.79 o 
  -4  10   3        2.73        5.20      2.90 o 
  -3  10   3        0.55        0.63      2.62 o 
  -2  10   3       24.17       13.55      3.22 o 
  -1  10   3       17.25       19.28      3.35 o 
   0  10   3        0.45       -1.51      2.45 o 
   1  10   3        2.87        0.48      2.47 o 
   2  10   3        0.01        1.04      2.29 o 
   3  10   3        0.13        0.87      2.34 o 
   4  10   3        4.01        0.49      2.33 o 
   5  10   3        0.94        0.62      3.25 o 
   6  10   3        0.23       -2.55      2.55 o 
  -5  11   3        2.91        1.66      2.88 o 
  -4  11   3        1.17        0.35      4.47 o 
  -3  11   3        5.60        8.94      3.52 o 
  -2  11   3        0.90       -0.40      3.17 o 
  -1  11   3        8.34        8.86      3.13 o 
   0  11   3        7.79        5.35      3.00 o 
   1  11   3        0.10        1.60      2.66 o 
   2  11   3        4.15       -0.02      2.89 o 
   3  11   3        4.53        0.77      2.47 o 
   4  11   3        4.29        5.03      2.83 o 
 -13   0   4        0.13        0.93      3.76 o 
 -12   0   4        9.19       13.14      3.20 o 
 -11   0   4       62.59       69.69      4.66 o 
 -10   0   4        0.27        0.79      1.94 o 
  -9   0   4      311.69      308.58     14.42 o 
  -8   0   4       26.29       29.93      2.53 o 
  -7   0   4        2.81        1.09      1.20 o 
  -6   0   4        0.29       -0.02      0.82 o 
  -5   0   4      314.61      331.02      6.50 o 
  -4   0   4     2000.17     2024.82     27.29 o 
  -3   0   4       84.12      102.23      2.34 o 
  -2   0   4       88.10      118.51      2.56 o 
   0   0   4      905.42     1104.81     18.19 o 
   1   0   4       35.96       24.84      1.04 o 
   2   0   4     5098.13     5303.18    121.63 o 
   3   0   4      359.14      313.48      5.22 o 
   4   0   4      720.24      821.58     19.95 o 
   5   0   4      663.51      628.52     11.58 o 
   6   0   4      316.36      295.13      7.48 o 
   7   0   4      174.29      149.40      5.19 o 
   8   0   4      292.49      270.23      7.89 o 
   9   0   4       28.34       24.06      3.06 o 
  10   0   4        7.71        8.28      2.54 o 
  11   0   4       24.72       24.54      3.44 o 
  12   0   4        0.16       -1.22      3.25 o 
 -13   1   4        0.81        1.51      2.43 o 
 -12   1   4        2.18        3.94      2.22 o 
 -11   1   4        0.01        2.61      1.76 o 
 -10   1   4        6.12        1.72      1.77 o 
  -9   1   4      359.06      366.31      7.64 o 
  -8   1   4        5.16        6.39      1.18 o 
  -7   1   4       33.72       26.42      1.45 o 
  -6   1   4       90.04       72.72      2.46 o 
  -5   1   4      396.31      450.64      6.42 o 
  -4   1   4     1526.21     1654.68     16.61 o 
  -3   1   4       97.09      111.58      1.67 o 
  -2   1   4      124.87      110.24      1.55 o 
   0   1   4     3602.62     3976.27     64.56 o 
   1   1   4        3.51        0.81      0.52 o 
   2   1   4       39.02       47.31      1.66 o 
   3   1   4      893.57     1007.70     11.56 o 
   4   1   4      469.21      424.38      7.00 o 
   5   1   4      154.27      134.79      2.81 o 
   6   1   4       42.24       40.97      2.99 o 
   7   1   4      125.41      109.37      4.05 o 
   8   1   4       54.21       43.39      2.34 o 
   9   1   4        0.80        0.49      1.42 o 
  10   1   4        7.39        7.35      1.76 o 
  11   1   4        2.08        0.35      1.95 o 
  12   1   4        0.16       -0.76      2.38 o 
 -13   2   4        2.00        3.96      2.80 o 
 -12   2   4        7.95        9.79      2.22 o 
 -11   2   4       56.34       71.41      3.43 o 
 -10   2   4       40.29       43.35      2.82 o 
  -9   2   4        1.33        0.50      1.49 o 
  -8   2   4      303.61      327.02      6.71 o 
  -7   2   4       97.88      119.90      3.42 o 
  -6   2   4       34.85       41.23      1.90 o 
  -5   2   4       70.57       87.42      1.97 o 
  -4   2   4      351.45      454.63      5.78 o 
  -3   2   4      281.76      253.13      3.30 o 
  -2   2   4     3138.34     3251.06     37.46 o 
  -1   2   4      337.34      396.42      6.66 o 
   0   2   4     1706.38     1731.15     25.50 o 
   1   2   4     3944.40     4136.11     54.79 o 
   2   2   4     3470.66     3510.05     43.20 o 
   3   2   4     3135.54     3351.98     32.99 o 
   4   2   4      318.21      348.61      4.82 o 
   5   2   4       30.84       32.08      2.55 o 
   6   2   4       45.02       44.41      2.01 o 
   7   2   4        6.90        7.00      1.69 o 
   8   2   4       98.58       83.71      3.11 o 
   9   2   4        5.43        8.03      1.66 o 
  10   2   4        3.92        1.66      1.84 o 
  11   2   4        8.49       10.92      2.34 o 
  12   2   4        4.80        4.11      2.73 o 
 -12   3   4       13.49       16.15      2.66 o 
 -11   3   4        0.03        1.09      2.08 o 
 -10   3   4       29.81       28.16      3.13 o 
  -9   3   4       19.45       20.65      2.06 o 
  -8   3   4        2.31       -0.34      1.36 o 
  -7   3   4      148.44      151.65      3.98 o 
  -6   3   4      532.98      498.08      8.60 o 
  -5   3   4       10.24        7.45      0.79 o 
  -4   3   4        4.27        3.83      0.73 o 
  -3   3   4     2198.32     2315.44     28.89 o 
  -2   3   4     1747.87     1808.38     19.92 o 
  -1   3   4      825.64      826.95      9.86 o 
   0   3   4      422.17      417.11      7.73 o 
   1   3   4     1397.64     1454.94     21.80 o 
   2   3   4      396.83      468.81      6.93 o 
   4   3   4      111.68      115.61      2.65 o 
   5   3   4       86.91       64.77      2.10 o 
   6   3   4      178.24      180.00      3.88 o 
   7   3   4       12.78       12.55      1.82 o 
   8   3   4        0.13       -1.21      1.21 o 
   9   3   4        0.56       -0.07      1.83 o 
  10   3   4        5.57        5.72      2.03 o 
  11   3   4        0.00        0.23      2.72 o 
  12   3   4        2.69        1.16      4.02 o 
 -12   4   4        0.00        0.12      2.38 o 
 -11   4   4       10.02       11.12      2.62 o 
 -10   4   4        3.56        0.74      1.74 o 
  -9   4   4       25.40       27.24      2.42 o 
  -8   4   4       17.58       21.18      2.36 o 
  -7   4   4        3.37        1.84      1.37 o 
  -6   4   4       94.72       85.79      2.96 o 
  -5   4   4        2.31        2.20      0.95 o 
  -4   4   4        0.24       -0.73      0.73 o 
  -3   4   4       86.83       73.12      2.22 o 
  -2   4   4      882.62      970.88     18.41 o 
   0   4   4       68.91       48.13      1.53 o 
   1   4   4      389.98      386.52      5.81 o 
   2   4   4      754.98      759.29     10.83 o 
   3   4   4      236.06      254.49      5.22 o 
   4   4   4       42.89       41.00      2.23 o 
   5   4   4      142.83      165.67      4.37 o 
   6   4   4       29.63       32.32      1.88 o 
   7   4   4       18.97       18.90      1.70 o 
   8   4   4        4.07        6.96      1.65 o 
   9   4   4        3.26        5.86      2.19 o 
  10   4   4        6.09        7.46      2.52 o 
  11   4   4        0.40        6.59      2.81 o 
 -12   5   4        1.45        1.37      2.84 o 
 -11   5   4        0.17       -1.16      2.06 o 
 -10   5   4       15.21       15.15      2.45 o 
  -9   5   4       23.60       31.97      2.46 o 
  -8   5   4        3.50        9.27      1.68 o 
  -7   5   4      327.31      327.96      6.75 o 
  -6   5   4      722.14      737.91     13.94 o 
  -5   5   4      211.22      228.87      5.04 o 
  -4   5   4      228.70      198.75      3.71 o 
  -3   5   4      408.02      388.98      6.25 o 
  -2   5   4      141.10      110.40      2.79 o 
  -1   5   4       80.31       76.80      1.96 o 
   0   5   4      312.31      350.49      6.03 o 
   1   5   4      119.52      153.86      2.95 o 
   2   5   4        5.26        6.06      0.86 o 
   3   5   4      352.05      364.54      6.47 o 
   4   5   4      141.68      140.44      4.65 o 
   5   5   4       11.91       12.20      1.17 o 
   6   5   4       44.96       41.12      2.25 o 
   7   5   4      100.32      104.92      6.04 o 
   8   5   4       68.19       55.19      3.25 o 
   9   5   4        3.58        0.11      1.76 o 
  10   5   4       19.02       28.97      3.59 o 
  11   5   4       17.22       16.26      3.19 o 
 -11   6   4        4.34        0.27      2.69 o 
 -10   6   4        0.18       -0.35      1.96 o 
  -9   6   4        0.00       -1.26      1.81 o 
  -8   6   4       16.08       12.11      2.08 o 
  -7   6   4       23.56       21.64      2.23 o 
  -6   6   4        9.72        9.98      1.86 o 
  -5   6   4       87.94       88.53      5.18 o 
  -4   6   4      357.93      337.34      5.91 o 
  -3   6   4       80.20       74.24      2.30 o 
  -2   6   4       49.67       35.91      3.22 o 
  -1   6   4      157.83      147.99      4.09 o 
   0   6   4        3.25        3.26      0.84 o 
   1   6   4       70.77       92.20      2.75 o 
   2   6   4      225.49      236.75      5.12 o 
   3   6   4       20.62       20.92      1.52 o 
   4   6   4       32.66       26.82      1.87 o 
   5   6   4       24.97       28.25      2.52 o 
   6   6   4        5.87        9.25      2.02 o 
   7   6   4        5.33        2.10      2.68 o 
   8   6   4        1.60        4.62      2.26 o 
   9   6   4        2.94        3.66      1.95 o 
  10   6   4        1.30        0.79      2.57 o 
 -10   7   4        2.65        2.76      3.25 o 
  -9   7   4        7.78       11.47      4.03 o 
  -8   7   4        1.68       -0.26      1.84 o 
  -7   7   4        3.07        5.86      2.20 o 
  -6   7   4        0.74        2.10      1.59 o 
  -5   7   4        3.19        9.76      1.78 o 
  -4   7   4       49.87       45.79      2.50 o 
  -3   7   4      153.06      134.91      3.30 o 
  -2   7   4      197.93      191.58      3.90 o 
  -1   7   4       25.79       22.60      1.57 o 
   0   7   4      109.27       81.33      4.33 o 
   1   7   4       83.92       76.22      2.81 o 
   2   7   4       10.39       10.08      1.70 o 
   3   7   4        9.05        5.98      1.37 o 
   4   7   4       66.49       65.77      3.47 o 
   5   7   4        0.25        0.33      1.69 o 
   6   7   4       31.30       35.82      3.09 o 
   7   7   4       13.41       12.96      2.60 o 
   8   7   4       11.92       13.84      2.83 o 
   9   7   4        0.25        1.05      3.02 o 
  -9   8   4        1.60        1.89      3.08 o 
  -8   8   4        2.13       -0.99      2.93 o 
  -7   8   4       24.87       23.16      3.63 o 
  -6   8   4        6.59        4.56      2.56 o 
  -5   8   4      109.82      120.92      6.16 o 
  -4   8   4       78.32       89.12      5.35 o 
  -3   8   4       56.76       47.84      3.14 o 
  -2   8   4      265.48      260.12      7.25 o 
  -1   8   4      219.09      230.10      6.64 o 
   0   8   4        0.01       -1.03      1.58 o 
   1   8   4       76.33       67.33      3.63 o 
   2   8   4      107.09      110.14      4.42 o 
   3   8   4       40.90       45.99      3.02 o 
   4   8   4        0.24        0.58      1.71 o 
   5   8   4       31.62       32.67      4.43 o 
   6   8   4       38.52       37.24      3.25 o 
   7   8   4       11.01       13.13      4.22 o 
   8   8   4        5.18        6.12      3.07 o 
   9   8   4        1.86        1.46      5.27 o 
  -8   9   4        0.71        0.41      3.13 o 
  -7   9   4        2.59        6.14      3.02 o 
  -6   9   4        5.91        7.77      3.56 o 
  -5   9   4        0.78        2.94      2.81 o 
  -4   9   4        0.00       -2.19      2.29 o 
  -3   9   4       12.04       11.97      2.88 o 
  -2   9   4        1.35        1.22      2.43 o 
  -1   9   4        3.20        2.96      2.28 o 
   0   9   4        4.52        5.20      2.34 o 
   1   9   4        1.57        4.57      2.21 o 
   2   9   4        3.81        4.08      4.04 o 
   3   9   4        1.42       -1.34      2.10 o 
   4   9   4        9.13        6.41      2.31 o 
   5   9   4        0.03       -2.06      2.06 o 
   6   9   4        0.80        1.32      2.41 o 
   7   9   4        0.29        1.65      3.05 o 
  -7  10   4        1.16       -0.50      2.93 o 
  -6  10   4        0.87       -0.10      2.83 o 
  -5  10   4        8.62        7.99      3.07 o 
  -4  10   4       27.09       22.04      5.42 o 
  -3  10   4        2.95        3.77      2.83 o 
  -2  10   4       68.69       87.17      5.76 o 
  -1  10   4       61.50       60.80      4.74 o 
   0  10   4        5.04        2.64      2.57 o 
   1  10   4       20.26       27.36      3.76 o 
   2  10   4       16.55       14.68      6.57 o 
   3  10   4        1.83        2.77      2.19 o 
   4  10   4        0.09       -1.03      2.20 o 
   5  10   4        9.85       13.02      4.39 o 
   6  10   4        9.86        5.49      2.87 o 
  -5  11   4        0.00        1.59      2.83 o 
  -4  11   4        0.24       -2.59      2.59 o 
  -3  11   4       15.27       12.84      3.22 o 
  -2  11   4        6.54        5.43      5.38 o 
  -1  11   4        0.93        0.61      2.78 o 
   0  11   4        6.34        8.67      2.91 o 
   1  11   4        6.91        5.24      4.08 o 
   2  11   4        0.05        1.29      2.31 o 
   3  11   4        1.05        0.88      2.40 o 
   4  11   4        3.81        1.67      2.48 o 
 -13   1   5        0.28        2.22      2.75 o 
 -12   1   5        2.63        6.91      2.12 o 
 -11   1   5        0.01        2.49      1.80 o 
 -10   1   5        2.80        3.27      1.84 o 
  -9   1   5       85.45       92.01      3.41 o 
  -8   1   5       12.02       13.03      1.50 o 
  -7   1   5       21.15       19.10      1.50 o 
  -6   1   5       47.44       57.86      2.25 o 
  -5   1   5      180.56      192.53      3.27 o 
  -4   1   5      528.03      565.92      6.10 o 
  -3   1   5      443.25      585.14      6.83 o 
  -2   1   5      337.02      478.43      5.56 o 
  -1   1   5     1326.05     1441.22     16.81 o 
   0   1   5     2073.66     2200.00     25.36 o 
   1   1   5      859.10      856.17     10.17 o 
   2   1   5     3242.34     3426.48     36.96 o 
   3   1   5       96.89       85.84      1.77 o 
   4   1   5     1894.45     1981.11     26.67 o 
   5   1   5      482.48      454.12      6.69 o 
   6   1   5       28.33       28.82      1.61 o 
   7   1   5      190.33      159.00      3.86 o 
   8   1   5       20.65       17.40      2.02 o 
   9   1   5        0.15       -0.45      1.36 o 
  10   1   5        6.14        4.89      1.71 o 
  11   1   5        0.43       -1.85      1.85 o 
  12   1   5        0.58        1.81      5.15 o 
 -13   2   5        1.09        3.30      2.43 o 
 -12   2   5        4.75        4.45      2.10 o 
 -11   2   5        3.94        3.57      2.07 o 
 -10   2   5        7.28        6.77      1.94 o 
  -9   2   5        6.60        4.71      1.65 o 
  -8   2   5       16.15       13.52      1.72 o 
  -7   2   5        4.57        4.81      1.22 o 
  -6   2   5        4.08        3.03      0.86 o 
  -5   2   5       15.89       14.72      0.89 o 
  -4   2   5      675.40      740.60      9.18 o 
  -3   2   5      764.75      752.51      8.20 o 
  -2   2   5     2554.26     2650.37     28.91 o 
  -1   2   5      902.25      959.81     12.17 o 
   0   2   5      416.63      486.28      5.95 o 
   1   2   5      115.01      117.51      1.87 o 
   2   2   5      696.05      748.23      8.10 o 
   3   2   5       34.18       40.72      1.39 o 
   4   2   5       18.59       12.54      0.91 o 
   5   2   5       72.82       69.88      2.22 o 
   6   2   5      254.25      240.82      4.35 o 
   7   2   5        0.14       -0.03      1.20 o 
   8   2   5       29.77       24.21      1.95 o 
   9   2   5        7.55       10.05      1.71 o 
  10   2   5        1.83        3.08      2.10 o 
  11   2   5        0.29       -2.45      2.45 o 
  12   2   5        0.14       -1.02      2.99 o 
 -12   3   5        0.37       -2.82      2.92 o 
 -11   3   5        1.26        4.07      2.02 o 
 -10   3   5        1.08        0.54      1.71 o 
  -9   3   5       10.97        6.59      1.65 o 
  -8   3   5        0.27        1.42      1.38 o 
  -7   3   5        0.06       -1.17      1.17 o 
  -6   3   5       82.31       89.06      2.76 o 
  -5   3   5       41.64       47.25      2.74 o 
  -4   3   5      591.22      682.32      9.25 o 
  -3   3   5        0.03        1.60      0.90 o 
  -2   3   5       85.38       81.57      2.69 o 
  -1   3   5      144.59      127.29      2.40 o 
   0   3   5     1222.17     1327.14     19.96 o 
   1   3   5     4675.61     5238.76     76.17 o 
   2   3   5      202.72      236.00      4.06 o 
   3   3   5      107.66      121.14      2.07 o 
   4   3   5      282.20      269.75      4.53 o 
   5   3   5       30.66       31.94      1.68 o 
   6   3   5       15.58       19.00      1.46 o 
   7   3   5        0.48        3.16      1.26 o 
   8   3   5        3.37        2.61      1.35 o 
   9   3   5        9.86        8.91      2.24 o 
  10   3   5        8.49       13.02      2.36 o 
  11   3   5       10.34       14.92      2.85 o 
 -12   4   5        0.00       -0.79      2.28 o 
 -11   4   5        5.04        8.16      2.46 o 
 -10   4   5       10.41       14.18      2.23 o 
  -9   4   5       14.20       12.82      1.94 o 
  -8   4   5      134.55      135.75      4.10 o 
  -7   4   5      208.25      206.91      4.89 o 
  -6   4   5        0.14        1.08      1.10 o 
  -5   4   5      199.28      223.18      4.21 o 
  -4   4   5      259.18      257.67      4.58 o 
  -3   4   5      189.31      203.26      4.02 o 
  -2   4   5      581.34      615.57      8.23 o 
  -1   4   5       42.29       26.22      1.61 o 
   0   4   5      496.53      480.28      7.77 o 
   1   4   5       34.23       47.07      5.63 o 
   2   4   5     1246.31     1263.50     19.03 o 
   4   4   5        2.54        2.95      0.73 o 
   5   4   5       37.71       34.41      1.70 o 
   6   4   5       24.35       15.51      1.51 o 
   7   4   5       18.70       13.59      1.48 o 
   8   4   5        3.22        3.66      1.74 o 
   9   4   5       41.87       44.40      3.42 o 
  10   4   5       19.41       18.26      2.91 o 
  11   4   5        0.95        4.54      2.78 o 
 -12   5   5        0.95       -2.60      2.70 o 
 -11   5   5        2.26       -0.19      2.10 o 
 -10   5   5        1.32       -1.87      1.87 o 
  -9   5   5       11.09       14.78      2.13 o 
  -8   5   5       27.94       27.95      2.21 o 
  -7   5   5       79.90       78.99      3.18 o 
  -6   5   5       46.37       43.72      2.38 o 
  -5   5   5       75.59       70.36      2.76 o 
  -4   5   5       14.50       16.83      1.32 o 
  -3   5   5      479.61      505.08      7.18 o 
  -2   5   5      185.96      191.35      4.55 o 
  -1   5   5      134.38      132.92      3.45 o 
   0   5   5        0.13        0.98      0.72 o 
   1   5   5      111.63      113.23      3.05 o 
   2   5   5      222.82      241.70      4.53 o 
   3   5   5        8.21       10.57      1.14 o 
   4   5   5       65.81       57.86      2.59 o 
   5   5   5       17.31       23.37      2.36 o 
   6   5   5        3.70        1.43      1.88 o 
   7   5   5        3.89        6.83      1.72 o 
   8   5   5       13.75        6.45      1.94 o 
   9   5   5        8.80        7.94      2.46 o 
  10   5   5        0.07        2.61      2.59 o 
  11   5   5        8.58        5.54      2.84 o 
 -11   6   5        1.63        0.05      3.05 o 
 -10   6   5       18.06       18.70      3.21 o 
  -9   6   5       21.17       25.95      2.69 o 
  -8   6   5        0.83       -0.87      1.57 o 
  -7   6   5       21.35       25.37      2.19 o 
  -6   6   5       45.79       51.55      2.92 o 
  -5   6   5       20.65       15.01      1.67 o 
  -4   6   5       39.46       39.34      1.83 o 
  -3   6   5       66.63       64.58      2.16 o 
  -2   6   5        4.29        3.24      0.94 o 
  -1   6   5       65.01       65.46      2.22 o 
   0   6   5      156.14      154.25      3.68 o 
   1   6   5        0.21       -0.92      0.92 o 
   2   6   5        0.12        0.42      0.80 o 
   3   6   5      143.32      144.75      3.77 o 
   4   6   5       36.49       41.94      2.17 o 
   5   6   5       23.37       21.77      2.26 o 
   6   6   5        0.53       -0.44      1.71 o 
   7   6   5        0.44        1.04      1.91 o 
   8   6   5        1.85        3.62      1.95 o 
   9   6   5        3.74        7.37      2.57 o 
  10   6   5        0.53       -0.74      2.50 o 
 -10   7   5        0.52       -5.90      5.90 o 
  -9   7   5       12.07        6.94      3.30 o 
  -8   7   5        3.54       -1.40      2.43 o 
  -7   7   5        2.90       -0.44      1.97 o 
  -6   7   5       59.17       50.81      4.81 o 
  -5   7   5        0.94        0.83      1.53 o 
  -4   7   5       35.99       45.81      2.51 o 
  -3   7   5       42.51       45.20      2.47 o 
  -2   7   5       14.99       14.77      1.51 o 
  -1   7   5      116.96      135.06      3.87 o 
   0   7   5       60.01       73.88      2.73 o 
   1   7   5        0.02        0.11      1.39 o 
   2   7   5       22.06       15.64      2.19 o 
   3   7   5        3.28       -1.14      1.95 o 
   4   7   5       45.59       48.67      3.03 o 
   5   7   5       56.93       61.15      3.56 o 
   6   7   5       23.56       20.14      2.85 o 
   7   7   5        1.03        0.34      2.07 o 
   8   7   5       12.46       15.66      2.43 o 
   9   7   5        0.00       -0.90      1.95 o 
  -9   8   5        0.00        5.11      3.60 o 
  -8   8   5        0.18       -1.60      5.42 o 
  -7   8   5        1.40        1.68      2.69 o 
  -6   8   5        0.74        0.12      2.37 o 
  -5   8   5        0.50        4.12      2.52 o 
  -4   8   5       67.09       65.71      4.73 o 
  -3   8   5       32.50       28.64      2.69 o 
  -2   8   5        0.13       -1.71      1.71 o 
  -1   8   5        1.75        3.03      1.83 o 
   0   8   5        0.11       -1.52      1.67 o 
   1   8   5       54.88       60.10      4.39 o 
   2   8   5       35.38       33.92      2.57 o 
   3   8   5       14.10        8.89      1.86 o 
   4   8   5        6.71       10.94      3.51 o 
   5   8   5        7.40        8.07      2.07 o 
   6   8   5       23.55       19.36      2.68 o 
   7   8   5        0.58        2.14      2.23 o 
   8   8   5        2.00        1.33      2.37 o 
  -8   9   5        6.19        4.48      3.30 o 
  -7   9   5        1.47        2.80      2.86 o 
  -6   9   5        0.09       -2.43      2.43 o 
  -5   9   5       19.03       22.09      3.55 o 
  -4   9   5        1.77        0.33      2.54 o 
  -3   9   5       51.34       49.98      4.28 o 
  -2   9   5       93.61       90.38      5.50 o 
  -1   9   5       14.03        8.20      3.25 o 
   0   9   5       12.38       15.68      2.67 o 
   1   9   5        6.07        8.14      3.09 o 
   2   9   5        1.26        0.50      1.64 o 
   3   9   5        0.37        3.43      1.71 o 
   4   9   5        0.55       -0.86      2.14 o 
   5   9   5        1.70       -0.32      2.14 o 
   6   9   5        1.28        3.70      3.09 o 
   7   9   5        4.87        5.93      5.42 o 
  -7  10   5        0.47        0.95      3.40 o 
  -6  10   5        0.43        0.70      2.96 o 
  -5  10   5        0.01       -1.11      2.73 o 
  -4  10   5        2.71        2.93      2.80 o 
  -3  10   5        0.10       -2.28      2.66 o 
  -2  10   5        0.66        3.34      3.05 o 
  -1  10   5        0.05        0.42      2.61 o 
   0  10   5        0.06        3.66      2.53 o 
   1  10   5        1.91        1.89      4.20 o 
   2  10   5        2.15        2.43      4.16 o 
   3  10   5        1.64        4.17      2.18 o 
   4  10   5        0.28       -0.24      2.20 o 
   5  10   5        1.77       -2.12      2.29 o 
   6  10   5        0.48        1.42      4.39 o 
  -5  11   5        0.07        0.14      2.84 o 
  -4  11   5        0.12       -2.39      2.39 o 
  -3  11   5        0.00       -2.37      5.78 o 
  -2  11   5        0.33        1.67      2.86 o 
  -1  11   5        0.38        3.56      2.82 o 
   0  11   5        2.18        2.66      2.64 o 
   1  11   5        5.46       10.62      3.68 o 
   2  11   5        3.83        0.08      2.73 o 
   3  11   5        0.02       -4.35      4.43 o 
   4  11   5        2.20        4.83      5.15 o 
 -13   0   6        1.30       -0.91      3.88 o 
 -12   0   6        1.69        1.78      3.57 o 
 -11   0   6        0.35        2.76      2.62 o 
 -10   0   6      206.74      222.05     10.31 o 
  -9   0   6      791.10      876.17     23.71 o 
  -8   0   6        4.75        1.81      2.01 o 
  -7   0   6       61.80       64.91      3.30 o 
  -6   0   6      869.46      936.02     19.09 o 
  -5   0   6      255.98      305.97      7.12 o 
  -4   0   6      491.01      595.02      9.82 o 
  -3   0   6       98.88       89.45      2.44 o 
  -2   0   6      379.57      306.09      5.73 o 
  -1   0   6     1634.32     1897.14     31.21 o 
   1   0   6     2771.23     2795.87     45.67 o 
   2   0   6      124.61      160.88      3.54 o 
   3   0   6      414.45      332.90      7.42 o 
   4   0   6     3387.61     3609.74     59.25 o 
   5   0   6      176.08      137.61      6.29 o 
   6   0   6      268.44      241.52     12.05 o 
   7   0   6      124.33      120.47      7.05 o 
   8   0   6       31.29       31.69      3.62 o 
   9   0   6       29.17       23.14      2.88 o 
  10   0   6        2.88        8.30      2.56 o 
  11   0   6        0.92       -0.19      3.02 o 
  12   0   6        0.59        5.94      4.99 o 
 -13   1   6        4.75        4.17      2.86 o 
 -12   1   6        1.59       -2.28      2.28 o 
 -11   1   6       34.84       34.05      2.66 o 
 -10   1   6       88.97       83.87      3.38 o 
  -9   1   6       39.83       38.72      2.37 o 
  -8   1   6        0.05       -0.65      1.11 o 
  -7   1   6       86.59       79.55      2.75 o 
  -6   1   6        8.51        6.92      1.08 o 
  -5   1   6      273.02      288.51      4.44 o 
  -4   1   6      358.93      393.08      5.56 o 
  -3   1   6      354.55      335.62      4.20 o 
  -2   1   6      141.88      168.57      2.50 o 
  -1   1   6     3088.77     3552.57     40.86 o 
   0   1   6     1188.78     1209.35     15.20 o 
   1   1   6      766.75      798.55     10.56 o 
   2   1   6        5.28        6.19      0.54 o 
   3   1   6       12.76       20.87      1.64 o 
   4   1   6      531.72      569.17      7.96 o 
   5   1   6       61.92       53.76      1.88 o 
   6   1   6       41.33       33.23      1.66 o 
   7   1   6       57.56       54.71      2.43 o 
   8   1   6       85.94       78.06      3.03 o 
   9   1   6       12.22       10.45      1.73 o 
  10   1   6       17.52       16.97      2.72 o 
  11   1   6        0.80       -1.92      1.92 o 
 -13   2   6        6.31        5.73      2.50 o 
 -12   2   6       11.09       18.74      2.44 o 
 -11   2   6        0.00        1.78      1.98 o 
 -10   2   6        4.45        5.49      1.92 o 
  -9   2   6        8.71        5.71      1.69 o 
  -8   2   6       11.66       12.29      1.68 o 
  -7   2   6      342.04      367.95      6.35 o 
  -6   2   6       12.28       11.12      1.18 o 
  -5   2   6      197.23      241.89      3.71 o 
  -4   2   6       36.82       32.49      1.93 o 
  -3   2   6      602.03      596.75      7.03 o 
  -2   2   6        2.80        0.99      0.47 o 
  -1   2   6       18.22       16.80      1.01 o 
   0   2   6     1620.02     1671.68     20.83 o 
   1   2   6      884.91      866.52     10.42 o 
   2   2   6      926.14      946.53     10.68 o 
   3   2   6     3768.21     3878.57     47.82 o 
   4   2   6      232.24      216.43      3.93 o 
   5   2   6       22.92       31.50      1.68 o 
   6   2   6      214.53      207.16      4.02 o 
   7   2   6        9.43        8.35      1.48 o 
   8   2   6       23.19       25.34      1.97 o 
   9   2   6       31.82       29.14      2.55 o 
  10   2   6        0.25       -1.55      1.81 o 
  11   2   6        0.34        3.03      2.18 o 
 -12   3   6        1.46        2.24      2.19 o 
 -11   3   6       11.92       13.16      2.32 o 
 -10   3   6       49.67       55.39      3.13 o 
  -9   3   6        4.14        5.84      1.63 o 
  -8   3   6       87.93       73.71      3.12 o 
  -7   3   6       79.98       85.35      3.06 o 
  -6   3   6      112.83      101.56      2.92 o 
  -5   3   6      391.45      396.00      6.34 o 
  -4   3   6      854.01      925.39     12.15 o 
  -3   3   6      649.64      692.24      9.18 o 
  -2   3   6     3487.88     3694.23     49.26 o 
  -1   3   6      413.96      429.33      5.86 o 
   0   3   6        2.21        0.81      0.67 o 
   1   3   6      656.33      658.00     11.78 o 
   2   3   6      257.65      225.06      3.76 o 
   3   3   6      229.03      198.57      3.21 o 
   4   3   6        2.01        3.46      0.87 o 
   5   3   6       28.08       28.01      1.48 o 
   6   3   6       24.76       23.54      1.63 o 
   7   3   6        0.24       -0.80      1.17 o 
   8   3   6       27.19       20.77      2.17 o 
   9   3   6       12.11        9.87      2.08 o 
  10   3   6        4.68        7.16      2.20 o 
  11   3   6        7.12        6.17      2.42 o 
 -12   4   6        0.10       -2.65      2.65 o 
 -11   4   6        6.34        5.11      2.03 o 
 -10   4   6       26.83       35.61      2.71 o 
  -9   4   6       10.44       14.60      1.95 o 
  -8   4   6       18.23       24.45      2.05 o 
  -7   4   6      120.37      142.05      4.01 o 
  -6   4   6      154.08      153.36      3.88 o 
  -5   4   6       24.65       29.06      1.51 o 
  -4   4   6       14.25       14.34      1.25 o 
  -3   4   6      197.22      235.19      4.72 o 
  -2   4   6       10.14       10.23      0.70 o 
  -1   4   6       96.46      100.37      2.40 o 
   0   4   6       22.65       24.37      1.44 o 
   1   4   6        2.48        0.34      1.01 o 
   2   4   6      136.90      132.67      2.81 o 
   3   4   6      189.43      158.27      4.77 o 
   4   4   6       52.63       41.23      1.97 o 
   5   4   6        9.81        3.26      0.84 o 
   6   4   6       28.96       18.54      2.04 o 
   7   4   6       14.34       18.25      2.22 o 
   8   4   6        0.02        3.42      1.73 o 
   9   4   6        0.26        2.30      1.94 o 
  10   4   6        3.12       10.48      2.76 o 
  11   4   6        0.07        1.29      2.89 o 
 -12   5   6        0.05        1.49      2.80 o 
 -11   5   6        0.70       -2.48      2.48 o 
 -10   5   6        0.24       -0.44      1.94 o 
  -9   5   6       68.25       71.03      3.29 o 
  -8   5   6      158.13      179.47      6.75 o 
  -7   5   6        0.39        1.24      1.43 o 
  -6   5   6      215.17      198.57      4.66 o 
  -5   5   6      809.49      818.42     15.21 o 
  -4   5   6      186.85      188.91      4.21 o 
  -3   5   6      107.87      127.11      3.20 o 
  -2   5   6      157.93      127.75      2.22 o 
  -1   5   6      906.05      840.37     13.17 o 
   0   5   6       67.68       56.06      2.16 o 
   1   5   6      287.14      283.56      7.08 o 
   2   5   6     1023.09     1115.96     22.66 o 
   3   5   6        0.21       -1.07      1.74 o 
   4   5   6      154.83      160.50      5.14 o 
   5   5   6      354.33      340.86      8.97 o 
   6   5   6        0.01       -0.47      1.34 o 
   7   5   6       37.03       37.00      2.63 o 
   8   5   6       15.61       15.52      2.80 o 
   9   5   6       12.53        8.50      2.94 o 
  10   5   6        0.46        3.57      2.61 o 
 -11   6   6        0.23       -1.02      3.08 o 
 -10   6   6        0.98       -1.98      3.15 o 
  -9   6   6        3.22        1.81      1.90 o 
  -8   6   6        2.77        5.58      1.65 o 
  -7   6   6        8.05        6.02      1.54 o 
  -6   6   6       85.43       80.73      3.58 o 
  -5   6   6       87.33       88.73      3.43 o 
  -4   6   6       20.57       19.07      1.85 o 
  -3   6   6       59.77       60.80      2.94 o 
  -2   6   6        6.32        2.37      1.45 o 
  -1   6   6      100.64       95.29      3.63 o 
   0   6   6      134.83      119.05      2.81 o 
   1   6   6        6.61        5.62      0.83 o 
   2   6   6      215.21      189.09      4.59 o 
   3   6   6       68.62       55.08      5.03 o 
   4   6   6        0.06       -0.21      1.08 o 
   5   6   6       24.70       32.22      3.10 o 
   6   6   6        4.42        4.51      1.86 o 
   7   6   6       20.22       18.71      2.63 o 
   8   6   6        9.71       14.97      2.86 o 
   9   6   6        3.37        0.54      2.41 o 
  10   6   6        7.73        7.19      2.76 o 
 -10   7   6        2.36        0.76      3.15 o 
  -9   7   6        0.68        3.50      3.02 o 
  -8   7   6        6.76        7.58      2.99 o 
  -7   7   6       18.01       18.64      2.46 o 
  -6   7   6       36.11       34.43      2.57 o 
  -5   7   6      182.18      184.88      6.72 o 
  -4   7   6       14.75       14.29      3.19 o 
  -3   7   6      220.86      215.65      5.54 o 
  -2   7   6      505.12      505.74      9.91 o 
  -1   7   6      242.42      226.31      5.35 o 
   0   7   6       18.58       12.79      1.64 o 
   1   7   6       79.49       81.68      2.94 o 
   2   7   6       65.33       67.64      2.85 o 
   3   7   6        8.47        3.72      1.83 o 
   4   7   6       41.05       46.85      2.98 o 
   5   7   6        3.40        1.90      1.66 o 
   6   7   6        4.56        3.15      2.36 o 
   7   7   6        4.26        8.48      3.23 o 
   8   7   6        5.54       11.15      3.47 o 
   9   7   6        0.52        2.01      2.75 o 
  -9   8   6        4.27        6.54      3.35 o 
  -8   8   6        0.46       -0.44      2.76 o 
  -7   8   6        0.11        0.95      2.49 o 
  -6   8   6        4.46       -0.33      2.38 o 
  -5   8   6        4.33        4.94      2.81 o 
  -4   8   6       61.19       65.53      3.83 o 
  -3   8   6      150.80      137.03      5.18 o 
  -2   8   6       27.48       25.05      2.61 o 
  -1   8   6      213.81      222.21      6.60 o 
   0   8   6      314.56      321.66      8.32 o 
   1   8   6       69.48       67.29      3.55 o 
   2   8   6        4.56        2.66      1.58 o 
   3   8   6       65.91       59.37      3.26 o 
   4   8   6       45.36       36.15      5.92 o 
   5   8   6        0.16       -1.18      1.63 o 
   6   8   6       14.58       18.46      4.31 o 
   7   8   6       20.75       17.06      2.80 o 
   8   8   6        0.40       -1.79      1.79 o 
  -8   9   6        0.17        4.38      3.15 o 
  -7   9   6        0.15        0.28      2.69 o 
  -6   9   6        0.75       -2.50      2.50 o 
  -5   9   6        1.80        2.22      4.32 o 
  -4   9   6       37.14       41.61      4.14 o 
  -3   9   6        1.02        0.17      2.45 o 
  -2   9   6        6.94        6.73      2.64 o 
  -1   9   6        2.85        2.02      2.21 o 
   0   9   6        3.73        6.70      2.22 o 
   1   9   6        3.64        9.52      1.95 o 
   2   9   6        5.58        8.19      1.86 o 
   3   9   6       10.60        9.10      1.96 o 
   4   9   6        2.24        2.40      1.82 o 
   5   9   6        0.98        1.01      2.24 o 
   6   9   6        1.12        0.82      2.27 o 
   7   9   6        0.05        0.51      2.44 o 
  -7  10   6        6.04       10.13      3.54 o 
  -6  10   6       11.58       17.49      3.66 o 
  -5  10   6        3.77        3.26      2.99 o 
  -4  10   6       22.61       24.34      3.75 o 
  -3  10   6       64.03       73.24      5.37 o 
  -2  10   6        0.00       -0.69      2.59 o 
  -1  10   6       21.59       23.44      3.29 o 
   0  10   6       29.29       31.20      3.43 o 
   1  10   6        0.58       -2.05      2.05 o 
   2  10   6       10.19       22.71      2.83 o 
   3  10   6       23.70       36.75      3.32 o 
   4  10   6       18.79       14.25      5.70 o 
   5  10   6        0.02       -4.51      4.51 o 
  -5  11   6        1.13       -2.71      2.88 o 
  -4  11   6        4.68        1.63      3.02 o 
  -3  11   6        0.83        0.49      2.77 o 
  -2  11   6        3.37        2.35      2.85 o 
  -1  11   6        1.89       -1.74      3.33 o 
   0  11   6        0.47        0.41      2.53 o 
   1  11   6        1.77        0.22      2.23 o 
   2  11   6        2.99        6.33      4.99 o 
   3  11   6        0.97        4.20      5.07 o 
 -13   1   7        0.36        0.77      2.43 o 
 -12   1   7       10.89       12.00      2.60 o 
 -11   1   7       26.88       32.85      3.31 o 
 -10   1   7       15.13       21.33      2.61 o 
  -9   1   7       44.62       37.03      2.64 o 
  -8   1   7       63.22       67.61      2.88 o 
  -7   1   7        9.47        6.87      1.09 o 
  -6   1   7      121.63       97.63      3.16 o 
  -5   1   7      243.07      212.95      3.88 o 
  -4   1   7        2.56        2.58      0.67 o 
  -3   1   7      410.97      392.19      4.85 o 
  -2   1   7     1608.40     1698.67     19.93 o 
   0   1   7       80.67       78.87      1.47 o 
   1   1   7       90.92      108.05      1.73 o 
   2   1   7     1111.77     1147.81     14.06 o 
   3   1   7      726.40      739.47      9.88 o 
   4   1   7        4.50        4.44      1.37 o 
   5   1   7      936.59      923.77     12.48 o 
   6   1   7      265.21      244.05      6.29 o 
   7   1   7        6.45        4.00      1.58 o 
   8   1   7       28.11       37.11      2.75 o 
   9   1   7        8.66        4.65      1.66 o 
  10   1   7        0.44       -0.27      1.85 o 
  11   1   7        0.07       -1.98      2.19 o 
 -13   2   7        5.07        9.17      2.70 o 
 -12   2   7        8.85       13.94      2.54 o 
 -11   2   7        1.98        1.48      1.94 o 
 -10   2   7       47.59       49.63      3.17 o 
  -9   2   7       38.03       36.71      2.51 o 
  -8   2   7       15.31       13.61      1.81 o 
  -7   2   7       11.26       14.08      1.38 o 
  -6   2   7       92.91       90.74      2.54 o 
  -5   2   7       67.66      101.95      2.53 o 
  -4   2   7     1935.56     2189.29     32.60 o 
  -3   2   7      562.73      588.31      7.98 o 
  -2   2   7     2196.89     2224.71     25.94 o 
  -1   2   7       60.52       55.41      2.17 o 
   0   2   7     1410.48     1519.45     19.07 o 
   1   2   7      372.71      400.41      5.59 o 
   2   2   7      214.47      227.59      3.25 o 
   3   2   7      630.16      687.69     11.31 o 
   4   2   7        3.41        4.39      0.85 o 
   5   2   7       23.02       15.33      1.27 o 
   6   2   7       37.80       33.49      2.43 o 
   7   2   7       12.43       12.25      1.59 o 
   8   2   7       21.81       23.70      1.98 o 
   9   2   7        0.25       -0.17      1.75 o 
  10   2   7        1.51       -1.08      1.93 o 
  11   2   7        5.06        5.80      2.38 o 
 -12   3   7        0.04        1.44      2.05 o 
 -11   3   7        4.37        2.35      2.00 o 
 -10   3   7        3.73        4.87      1.86 o 
  -9   3   7        1.27        2.00      1.55 o 
  -8   3   7      257.05      264.69      5.88 o 
  -7   3   7      118.67      110.52      3.46 o 
  -6   3   7        3.60        4.24      1.05 o 
  -5   3   7       55.48       59.07      1.95 o 
  -4   3   7      577.81      597.33      8.80 o 
  -3   3   7        0.38       -0.09      1.02 o 
  -2   3   7     2909.99     3144.60     42.09 o 
  -1   3   7      241.87      287.12      4.47 o 
   0   3   7       48.28       61.65      1.75 o 
   1   3   7      949.45     1033.72     14.21 o 
   2   3   7      282.29      280.00      4.53 o 
   3   3   7      300.56      282.34      4.74 o 
   4   3   7        2.18        2.62      0.77 o 
   5   3   7        0.18       -0.74      0.74 o 
   6   3   7       32.41       34.80      2.46 o 
   7   3   7        2.26       -1.17      1.17 o 
   8   3   7        9.04        8.44      1.89 o 
   9   3   7        6.60        5.45      2.03 o 
  10   3   7        1.26       -0.11      2.06 o 
  11   3   7        5.85        9.58      2.85 o 
 -12   4   7        0.17       -1.03      2.72 o 
 -11   4   7        1.64       -0.31      1.82 o 
 -10   4   7        3.08        1.13      1.95 o 
  -9   4   7       23.46       27.81      2.30 o 
  -8   4   7        0.41       -1.57      1.57 o 
  -7   4   7      235.41      253.11      5.56 o 
  -6   4   7      452.52      471.44      8.33 o 
  -5   4   7      456.31      444.78      7.10 o 
  -4   4   7       73.33       67.64      2.01 o 
  -3   4   7      911.33      892.34     13.93 o 
  -2   4   7      106.42      100.39      2.08 o 
  -1   4   7      133.49      102.41      2.24 o 
   0   4   7      217.05      199.76      5.14 o 
   1   4   7       58.86       59.98      2.80 o 
   2   4   7      425.08      430.47      7.14 o 
   3   4   7        1.64       -0.41      0.81 o 
   4   4   7       81.59       99.81      3.72 o 
   5   4   7       15.10        9.83      1.09 o 
   6   4   7       22.13       18.10      1.72 o 
   7   4   7       20.81       23.06      2.43 o 
   8   4   7        0.66       -1.60      1.65 o 
   9   4   7        0.16       -0.05      1.93 o 
  10   4   7       23.41       34.57      3.11 o 
  11   4   7        1.11       -3.28      3.28 o 
 -12   5   7        1.93        1.06      3.05 o 
 -11   5   7        6.66       15.45      3.77 o 
 -10   5   7        5.39        9.59      1.99 o 
  -9   5   7        0.04        0.04      1.58 o 
  -8   5   7       72.72       73.27      3.15 o 
  -7   5   7      113.95      113.36      3.70 o 
  -6   5   7        4.37        7.08      1.42 o 
  -5   5   7       45.47       49.55      2.10 o 
  -4   5   7       76.09       75.01      2.65 o 
  -3   5   7        0.01       -0.57      0.72 o 
  -2   5   7      114.01      116.45      3.24 o 
  -1   5   7        0.02       -0.21      0.65 o 
   0   5   7      127.35      129.66      4.16 o 
   1   5   7      493.01      511.42     11.40 o 
   2   5   7        3.07       -0.79      1.45 o 
   3   5   7       17.20       12.91      1.97 o 
   4   5   7       41.15       36.33      1.67 o 
   5   5   7        0.61       -0.06      1.44 o 
   6   5   7       22.31       18.64      2.87 o 
   7   5   7        2.15        0.08      1.99 o 
   8   5   7        0.06        0.66      2.33 o 
   9   5   7        6.45        3.13      2.39 o 
  10   5   7        0.00        2.78      2.91 o 
 -11   6   7        3.85        1.91      3.37 o 
 -10   6   7        1.54        1.49      3.00 o 
  -9   6   7        0.54        2.30      2.32 o 
  -8   6   7        0.06       -1.03      1.57 o 
  -7   6   7        4.54        0.55      1.38 o 
  -6   6   7       21.90       31.87      2.05 o 
  -5   6   7       30.86       29.77      2.32 o 
  -4   6   7      223.37      207.64      4.63 o 
  -3   6   7      133.92      114.62      4.36 o 
  -2   6   7       11.88       15.03      1.19 o 
  -1   6   7        7.61        2.40      1.04 o 
   0   6   7       52.31       50.44      1.73 o 
   1   6   7       27.95       33.58      3.53 o 
   2   6   7       73.46       80.70      5.18 o 
   3   6   7       17.46        9.64      1.91 o 
   4   6   7        3.50        0.53      1.13 o 
   5   6   7        3.24        4.00      1.32 o 
   6   6   7        1.93       -0.24      1.36 o 
   7   6   7        6.43        7.05      2.78 o 
   8   6   7        0.03       -2.24      2.24 o 
   9   6   7        5.61        9.47      3.05 o 
 -10   7   7        2.63        2.30      3.21 o 
  -9   7   7        0.20       -1.57      3.48 o 
  -8   7   7        0.25        0.13      2.97 o 
  -7   7   7        0.04       -0.79      2.40 o 
  -6   7   7       15.31       13.08      3.03 o 
  -5   7   7       35.97       36.79      3.05 o 
  -4   7   7       19.98       28.81      2.74 o 
  -3   7   7        5.71        7.78      1.99 o 
  -2   7   7      104.60      115.53      3.39 o 
  -1   7   7      445.12      481.82      8.34 o 
   0   7   7       10.58       12.57      2.45 o 
   1   7   7      117.70      111.48      6.18 o 
   2   7   7      153.08      158.64     11.05 o 
   3   7   7        0.18        0.62      1.29 o 
   4   7   7       67.49       79.24      3.60 o 
   5   7   7        6.51        2.20      1.65 o 
   6   7   7        0.90        2.25      1.53 o 
   7   7   7        0.17        1.96      2.25 o 
   8   7   7        1.86        1.51      2.50 o 
   9   7   7        0.39        0.14      2.74 o 
  -9   8   7        0.15       -2.87      2.87 o 
  -8   8   7        4.92        6.08      3.15 o 
  -7   8   7        2.80       -0.23      2.65 o 
  -6   8   7        0.07        0.83      2.49 o 
  -5   8   7       10.80       15.32      4.87 o 
  -4   8   7        0.42        1.05      1.88 o 
  -3   8   7        5.94        5.26      2.02 o 
  -2   8   7       12.90        4.78      2.06 o 
  -1   8   7        5.51        3.75      1.88 o 
   0   8   7       15.35       18.41      2.09 o 
   1   8   7       12.56       14.30      4.34 o 
   2   8   7       18.46       21.31      3.53 o 
   3   8   7        2.66       -1.40      1.40 o 
   4   8   7        0.16       -0.35      1.43 o 
   5   8   7        6.63        5.39      2.30 o 
   6   8   7        6.19        3.30      2.81 o 
   7   8   7        0.58       -1.50      1.93 o 
   8   8   7        0.93        0.82      2.51 o 
  -8   9   7        3.82        3.80      3.20 o 
  -7   9   7        5.22        6.00      3.19 o 
  -6   9   7        4.52        5.15      4.28 o 
  -5   9   7        3.45       -0.63      2.63 o 
  -4   9   7       11.01       13.07      3.11 o 
  -3   9   7        2.46        8.58      2.79 o 
  -2   9   7       31.00       25.88      6.73 o 
  -1   9   7        0.04       -1.30      2.49 o 
   0   9   7       10.25       10.07      2.00 o 
   1   9   7        8.68       14.20      1.99 o 
   2   9   7        0.32        0.00      2.77 o 
   3   9   7        0.63       -2.65      2.65 o 
   4   9   7        6.58        7.91      2.37 o 
   5   9   7       31.68       34.39      3.74 o 
   6   9   7        2.70        2.04      2.32 o 
   7   9   7        0.14        0.65      4.00 o 
  -7  10   7        0.39        1.42      3.84 o 
  -6  10   7        1.28        6.58      3.25 o 
  -5  10   7        6.45        5.80      3.27 o 
  -4  10   7        0.08       -2.69      2.69 o 
  -3  10   7        3.22        1.80      3.80 o 
  -2  10   7        4.53        5.87      2.85 o 
  -1  10   7        0.17        1.71      3.96 o 
   0  10   7        2.86        7.14      2.49 o 
   1  10   7        0.30       -1.83      1.83 o 
   2  10   7       14.78       17.26      5.70 o 
   3  10   7        6.83       12.91      5.62 o 
   4  10   7        0.72        0.87      5.07 o 
   5  10   7        2.71        5.23      5.78 o 
  -4  11   7        4.61        2.50      3.10 o 
  -3  11   7        1.15       -0.19      4.75 o 
  -2  11   7        6.37        7.83      2.98 o 
  -1  11   7       10.78        7.07      3.88 o 
   0  11   7        0.01        4.04      4.75 o 
   1  11   7        7.83        6.18      5.15 o 
   2  11   7        4.38        0.32      4.67 o 
   3  11   7        0.02        0.08      4.99 o 
 -13   0   8        7.98        7.99      4.13 o 
 -12   0   8       30.29       29.71      3.86 o 
 -11   0   8       18.69       19.05      3.32 o 
 -10   0   8      117.96      125.63      9.30 o 
  -9   0   8        1.14       -2.51      2.51 o 
  -8   0   8       16.44       22.18      4.00 o 
  -7   0   8       12.09        9.17      1.71 o 
  -6   0   8       72.99       50.86      3.30 o 
  -5   0   8       38.92       42.29      2.50 o 
  -4   0   8      145.39      131.74      5.34 o 
  -3   0   8        9.28       15.84      1.62 o 
  -2   0   8      932.86     1056.82     17.99 o 
  -1   0   8      342.18      348.98      6.52 o 
   0   0   8       45.80       31.05      1.38 o 
   1   0   8      101.28       76.40      2.77 o 
   2   0   8      847.02      861.61     17.23 o 
   3   0   8     1538.67     1554.22     32.90 o 
   4   0   8     2930.95     2968.88     67.65 o 
   5   0   8      481.06      425.07     10.00 o 
   6   0   8       13.85       15.22      2.83 o 
   7   0   8      274.93      235.38     10.71 o 
   8   0   8       32.16       31.40      3.14 o 
   9   0   8        8.48        7.46      2.45 o 
  10   0   8        0.94       -0.52      2.86 o 
  11   0   8        0.35       -1.99      3.15 o 
 -13   1   8        0.09       -2.28      2.28 o 
 -12   1   8        0.01        1.06      2.21 o 
 -11   1   8        1.06        1.84      2.42 o 
 -10   1   8       21.36       17.13      2.32 o 
  -9   1   8      154.09      142.31      6.47 o 
  -8   1   8       36.84       33.81      2.56 o 
  -7   1   8      103.81      113.01      3.38 o 
  -6   1   8       10.68       14.12      1.19 o 
  -5   1   8      954.52     1090.26     15.37 o 
  -4   1   8        0.78       -0.55      0.55 o 
  -3   1   8      195.01      245.38      3.76 o 
  -2   1   8        2.47        7.48      0.63 o 
  -1   1   8     1187.21     1303.59     15.46 o 
   0   1   8        0.04       -0.18      0.41 o 
   1   1   8       10.83        5.82      0.81 o 
   2   1   8      491.01      547.84      6.97 o 
   3   1   8      119.94      125.68      4.31 o 
   4   1   8      289.44      266.49      4.76 o 
   5   1   8      158.37      171.11      3.54 o 
   6   1   8       37.74       33.39      1.96 o 
   7   1   8        4.21        4.12      1.40 o 
   8   1   8        3.61        0.03      1.40 o 
   9   1   8        3.41        0.49      1.72 o 
  10   1   8        7.89        0.94      1.96 o 
  11   1   8        0.22       -2.23      2.23 o 
 -13   2   8        4.91        2.38      2.50 o 
 -12   2   8        0.74        2.72      2.53 o 
 -11   2   8        0.02       -0.27      2.18 o 
 -10   2   8       23.64       26.57      2.43 o 
  -9   2   8       67.33       71.76      3.56 o 
  -8   2   8      107.67      116.10      3.44 o 
  -7   2   8       13.82       10.88      1.66 o 
  -6   2   8      665.61      697.74     13.99 o 
  -5   2   8      419.72      456.71      7.97 o 
  -4   2   8       11.97       10.97      2.87 o 
  -3   2   8      878.23      919.90     14.27 o 
  -2   2   8       17.56       15.93      0.84 o 
  -1   2   8      223.13      196.47      2.87 o 
   0   2   8      505.07      547.89      7.31 o 
   1   2   8     1604.46     1844.60     21.52 o 
   2   2   8      297.97      279.07      4.09 o 
   3   2   8      173.76      179.07      3.80 o 
   4   2   8       66.27       59.68      2.05 o 
   5   2   8      265.59      257.85      4.85 o 
   6   2   8        0.04       -1.12      1.12 o 
   7   2   8       12.43       15.43      1.68 o 
   8   2   8       22.33       24.93      2.35 o 
   9   2   8        2.10       -1.27      1.85 o 
  10   2   8       11.77       17.49      2.56 o 
  11   2   8        4.00        9.91      3.24 o 
 -12   3   8        1.24        0.52      2.47 o 
 -11   3   8        0.17       -1.13      1.84 o 
 -10   3   8        0.20       -0.57      1.66 o 
  -9   3   8       37.20       46.20      2.70 o 
  -8   3   8      130.01      112.46      3.89 o 
  -7   3   8      106.58      103.60      3.42 o 
  -6   3   8        2.70        4.00      1.14 o 
  -5   3   8       72.26       61.18      2.00 o 
  -4   3   8     1145.20     1180.33     18.24 o 
  -3   3   8        0.34        0.96      0.83 o 
  -2   3   8      159.22      164.17      3.42 o 
  -1   3   8       20.77       17.15      1.10 o 
   0   3   8      562.08      565.52     10.00 o 
   1   3   8      534.33      592.01      8.52 o 
   2   3   8      153.14      165.00      3.09 o 
   3   3   8      232.06      263.69      4.99 o 
   4   3   8      161.06      163.69      3.34 o 
   5   3   8       97.67       96.60      3.10 o 
   6   3   8      133.84      114.01      3.61 o 
   7   3   8        0.26       -1.58      1.58 o 
   8   3   8       15.20       28.19      2.51 o 
   9   3   8       20.13       19.88      2.50 o 
  10   3   8        0.00        1.33      2.14 o 
  11   3   8        0.30        0.72      3.09 o 
 -12   4   8        0.05       -2.67      2.67 o 
 -11   4   8        2.08       -0.12      2.14 o 
 -10   4   8        1.64        2.02      2.11 o 
  -9   4   8       87.27       91.52      4.58 o 
  -8   4   8       77.78       79.48      3.24 o 
  -7   4   8        0.01       -1.23      1.23 o 
  -6   4   8       65.66       63.47      2.90 o 
  -5   4   8        9.62        7.63      1.03 o 
  -4   4   8       22.02       24.60      1.53 o 
  -3   4   8      955.17     1009.47     17.63 o 
  -2   4   8       24.64       24.47      1.22 o 
  -1   4   8       17.90       22.77      1.79 o 
   0   4   8       56.35       60.32      2.74 o 
   1   4   8      315.13      374.30      8.70 o 
   2   4   8      398.17      464.88      7.71 o 
   3   4   8        3.46        2.88      0.78 o 
   4   4   8      303.59      321.16      6.12 o 
   5   4   8      159.20      186.91      7.37 o 
   6   4   8        0.05       -1.46      1.52 o 
   7   4   8        3.62        6.57      1.97 o 
   8   4   8        3.16        3.10      2.33 o 
   9   4   8        0.05       -1.01      1.92 o 
  10   4   8        0.41        1.63      2.21 o 
 -12   5   8        0.05       -0.15      3.45 o 
 -11   5   8        3.77        8.68      3.53 o 
 -10   5   8        5.53        6.98      2.31 o 
  -9   5   8        0.20        0.18      1.58 o 
  -8   5   8        6.25        3.88      1.55 o 
  -7   5   8      163.24      156.03      4.25 o 
  -6   5   8      126.18      126.33      4.50 o 
  -5   5   8       17.16       12.60      1.19 o 
  -4   5   8      245.87      252.35      5.14 o 
  -3   5   8      490.53      520.06      8.71 o 
  -2   5   8      166.61      148.71      3.82 o 
  -1   5   8      700.79      690.61     10.88 o 
   0   5   8      712.93      726.56     15.27 o 
   1   5   8        6.53       -0.43      2.12 o 
   2   5   8      307.38      358.50      8.94 o 
   3   5   8      244.07      253.97      5.49 o 
   4   5   8       57.26       53.05      3.57 o 
   5   5   8        3.24       -0.30      2.50 o 
   6   5   8        8.86       19.73      2.54 o 
   7   5   8       42.83       42.35      3.46 o 
   8   5   8        3.31        2.50      2.40 o 
   9   5   8       14.38       17.09      2.88 o 
  10   5   8        6.07        9.04      2.79 o 
 -11   6   8        7.38        8.32      4.87 o 
 -10   6   8        5.40        6.00      3.35 o 
  -9   6   8       11.48        9.20      3.22 o 
  -8   6   8        0.26       -0.90      1.68 o 
  -7   6   8        7.97        3.63      1.43 o 
  -6   6   8        0.01       -1.17      1.17 o 
  -5   6   8       15.33       18.25      1.95 o 
  -4   6   8        0.29       -0.79      0.82 o 
  -3   6   8       92.14       75.04      2.57 o 
  -2   6   8       12.85       11.47      1.13 o 
  -1   6   8       31.57       51.52      2.67 o 
   0   6   8      239.21      272.27      8.23 o 
   1   6   8      251.10      270.10      9.19 o 
   2   6   8        0.96       -2.29      2.29 o 
   3   6   8       17.69       25.73      1.99 o 
   4   6   8        7.23        7.21      1.67 o 
   5   6   8       11.43       10.44      1.98 o 
   6   6   8        0.31        1.97      2.86 o 
   7   6   8        0.34        3.49      2.23 o 
   8   6   8        5.48        1.13      2.43 o 
   9   6   8        0.00       -1.48      2.28 o 
 -10   7   8        2.39        1.17      3.22 o 
  -9   7   8        3.87        5.18      3.25 o 
  -8   7   8        1.03        3.43      3.33 o 
  -7   7   8        3.27        4.89      2.12 o 
  -6   7   8        0.20        1.55      2.10 o 
  -5   7   8       54.56       46.37      4.06 o 
  -4   7   8      185.16      184.04      6.13 o 
  -3   7   8      277.81      329.05     10.41 o 
  -2   7   8       60.68       67.50      3.15 o 
  -1   7   8      147.41      159.33      3.85 o 
   0   7   8      302.69      320.82      8.54 o 
   1   7   8      114.31      117.71      4.95 o 
   2   7   8        0.08        0.95      2.57 o 
   3   7   8       53.98       58.44      5.98 o 
   4   7   8        1.47        0.99      1.08 o 
   5   7   8       35.81       42.79      3.06 o 
   6   7   8       42.46       42.83      3.39 o 
   7   7   8        1.54        2.04      4.15 o 
   8   7   8        0.16       -1.08      2.37 o 
  -9   8   8        0.98       -2.77      2.91 o 
  -8   8   8        0.02       -1.90      2.74 o 
  -7   8   8        0.01        0.00      2.58 o 
  -6   8   8       17.12       18.72      4.28 o 
  -5   8   8       20.80       20.70      3.38 o 
  -4   8   8        1.73        1.71      2.01 o 
  -3   8   8      117.45      135.90      5.35 o 
  -2   8   8      151.52      172.43      5.90 o 
  -1   8   8       30.03       22.48      5.43 o 
   0   8   8       12.48       11.39      1.83 o 
   1   8   8       41.07       36.01      6.14 o 
   2   8   8       14.42       10.62      3.19 o 
   3   8   8        6.11       10.60      3.36 o 
   4   8   8       13.29       16.20      1.97 o 
   5   8   8        3.24       -0.77      2.80 o 
   6   8   8        2.57        1.87      2.10 o 
   7   8   8        2.87        9.07      2.62 o 
   8   8   8        6.68        5.89      3.30 o 
  -8   9   8        1.11        5.01      3.27 o 
  -7   9   8        4.47        9.48      3.33 o 
  -6   9   8       18.91       13.86      3.49 o 
  -5   9   8        8.85       16.62      3.36 o 
  -4   9   8       10.92        7.81      2.91 o 
  -3   9   8        2.19        4.46      3.17 o 
  -2   9   8        0.90        1.71      2.29 o 
  -1   9   8        4.05        4.26      1.85 o 
   0   9   8        8.32        5.79      1.83 o 
   1   9   8        0.43        0.24      3.01 o 
   2   9   8        9.14       13.50      3.55 o 
   3   9   8       12.80       24.75      4.31 o 
   4   9   8        4.22       -2.36      3.25 o 
   5   9   8        0.09        7.73      4.03 o 
   6   9   8        0.37       -3.56      5.23 o 
  -7  10   8        0.93        5.38      4.99 o 
  -6  10   8        1.09        1.55      3.01 o 
  -5  10   8       20.40       16.81      3.70 o 
  -4  10   8        5.57        5.78      4.32 o 
  -3  10   8       14.53       10.24      3.04 o 
  -2  10   8       15.50       19.50      3.24 o 
  -1  10   8        1.47        1.26      2.27 o 
   0  10   8       11.33       11.64      5.23 o 
   1  10   8       26.47       25.18      6.10 o 
   2  10   8       16.12       17.26      5.70 o 
   3  10   8        0.52        2.38      5.15 o 
   4  10   8       13.95       19.64      6.49 o 
   5  10   8       25.27       23.04      6.89 o 
  -4  11   8        4.19        3.68      3.05 o 
  -3  11   8        0.01        2.73      2.87 o 
  -2  11   8        1.19       -1.27      2.55 o 
  -1  11   8        0.67        0.00      4.83 o 
   0  11   8        0.49       -1.66      4.59 o 
   1  11   8        0.00       -4.20      4.20 o 
   2  11   8        1.31       -0.87      4.91 o 
 -13   1   9        6.91        3.67      2.55 o 
 -12   1   9        7.46       11.48      2.89 o 
 -11   1   9        6.43        6.54      2.13 o 
 -10   1   9       59.10       64.06      4.08 o 
  -9   1   9       22.83       21.71      3.43 o 
  -8   1   9        0.01       -0.41      1.30 o 
  -7   1   9      198.45      199.62      4.66 o 
  -6   1   9      210.29      208.91      4.08 o 
  -5   1   9      113.71      137.74      3.99 o 
  -4   1   9      365.53      389.75      6.10 o 
  -3   1   9       19.29       17.52      1.07 o 
  -2   1   9       38.55       49.36      1.51 o 
  -1   1   9       37.43       53.05      1.75 o 
   0   1   9        0.12       -0.48      0.48 o 
   1   1   9        8.26        6.40      0.67 o 
   2   1   9       20.67       24.51      1.11 o 
   3   1   9      675.87      706.01      9.63 o 
   4   1   9      167.49      164.20      3.55 o 
   5   1   9        7.09        5.35      1.14 o 
   6   1   9       70.29       67.53      2.62 o 
   7   1   9       99.65       92.17      3.22 o 
   8   1   9        0.67       -1.38      1.38 o 
   9   1   9        0.80        0.70      1.82 o 
  10   1   9        1.44        0.83      2.21 o 
  11   1   9        1.00       -0.92      3.80 o 
 -13   2   9        4.82        5.95      3.33 o 
 -12   2   9        0.76       -1.90      2.31 o 
 -11   2   9        3.01        2.24      2.34 o 
 -10   2   9        1.90        0.66      1.78 o 
  -9   2   9        0.00        0.18      1.65 o 
  -8   2   9        0.48       -0.10      1.50 o 
  -7   2   9       28.61       28.28      3.61 o 
  -6   2   9      120.48      128.19      4.72 o 
  -5   2   9      549.29      623.43     10.42 o 
  -4   2   9     1130.61     1233.92     22.05 o 
  -2   2   9     1001.64     1156.27     16.00 o 
  -1   2   9      425.76      355.52      5.03 o 
   0   2   9      588.22      554.29      7.20 o 
   1   2   9       24.11       30.33      0.99 o 
   2   2   9       23.63       33.56      1.38 o 
   3   2   9        4.18        2.56      0.92 o 
   4   2   9       81.75       73.67      2.31 o 
   5   2   9      188.89      190.25      4.05 o 
   6   2   9        0.27       -0.84      1.29 o 
   7   2   9        5.09        2.96      1.40 o 
   8   2   9        0.03        0.45      1.72 o 
   9   2   9        0.07       -1.76      1.81 o 
  10   2   9        2.65        3.39      2.18 o 
  11   2   9        0.15        2.85      3.75 o 
 -12   3   9        1.16        0.62      2.42 o 
 -11   3   9        1.09        0.47      2.09 o 
 -10   3   9        1.70        0.68      1.72 o 
  -9   3   9       65.12       61.87      3.06 o 
  -8   3   9       65.78       61.83      2.88 o 
  -7   3   9      115.99      125.78      3.64 o 
  -6   3   9       18.18       13.78      1.51 o 
  -5   3   9       33.33       30.47      1.57 o 
  -4   3   9       57.35       70.69      2.21 o 
  -3   3   9      164.75      198.82      3.63 o 
  -2   3   9     1345.71     1402.58     21.12 o 
  -1   3   9      181.83      183.15      4.07 o 
   0   3   9        0.13        3.01      0.67 o 
   1   3   9        3.31        5.70      0.85 o 
   2   3   9       31.38       33.64      1.49 o 
   3   3   9      116.18      113.51      2.95 o 
   4   3   9      364.00      335.38      5.64 o 
   5   3   9        0.18        1.03      1.14 o 
   6   3   9       92.39       97.73      3.43 o 
   7   3   9        0.12       -0.56      1.75 o 
   8   3   9        0.50        3.20      1.92 o 
   9   3   9       16.09       19.30      2.57 o 
  10   3   9        1.16        2.70      2.29 o 
 -12   4   9        3.03        3.74      3.53 o 
 -11   4   9        7.49        8.08      2.47 o 
 -10   4   9        0.85        1.31      1.71 o 
  -9   4   9        9.25        9.60      1.84 o 
  -8   4   9      147.49      165.77      5.36 o 
  -7   4   9       10.56       10.55      2.04 o 
  -6   4   9        3.30        4.55      1.12 o 
  -5   4   9       83.03       93.57      3.02 o 
  -4   4   9        2.76        1.17      0.94 o 
  -3   4   9      269.53      298.34      6.32 o 
  -2   4   9      279.06      270.87      5.66 o 
  -1   4   9      193.37      180.11      4.01 o 
   0   4   9       89.30      109.18      5.73 o 
   1   4   9      759.54      722.91     15.28 o 
   2   4   9      544.83      507.47      7.68 o 
   3   4   9       57.71       55.52      2.09 o 
   4   4   9        0.02        2.42      1.46 o 
   5   4   9        5.91        3.00      1.54 o 
   6   4   9        4.14       -0.52      1.59 o 
   7   4   9        7.55        9.30      2.10 o 
   8   4   9       20.30       17.84      2.37 o 
   9   4   9        3.95        4.15      2.20 o 
  10   4   9        5.38        6.88      2.48 o 
 -12   5   9        0.16        0.08      5.46 o 
 -11   5   9        0.08        2.06      7.28 o 
 -10   5   9        1.90       -0.35      2.05 o 
  -9   5   9       19.05       15.95      2.47 o 
  -8   5   9        0.27       -1.00      1.64 o 
  -7   5   9       14.52       15.48      1.64 o 
  -6   5   9        0.72       -0.37      1.03 o 
  -5   5   9      129.24      125.20      4.96 o 
  -4   5   9       62.87       60.31      3.16 o 
  -3   5   9       48.50       51.83      2.05 o 
  -2   5   9       23.55       16.20      2.09 o 
  -1   5   9       76.67       54.44      2.07 o 
   0   5   9      300.37      289.85      7.36 o 
   1   5   9        8.01        9.84      2.31 o 
   2   5   9        4.47       -2.37      2.56 o 
   3   5   9       42.27       36.51      1.85 o 
   4   5   9       49.92       53.85      3.53 o 
   5   5   9        3.56        1.19      1.67 o 
   6   5   9        1.26        0.62      1.92 o 
   7   5   9        0.05       -0.28      2.09 o 
   8   5   9        2.78        1.75      2.38 o 
   9   5   9        0.09        2.07      2.36 o 
  10   5   9        0.04       -3.19      3.26 o 
 -11   6   9        0.69        4.59      3.52 o 
 -10   6   9        1.41        1.04      3.02 o 
  -9   6   9        4.96        4.55      2.48 o 
  -8   6   9        0.01        1.72      2.14 o 
  -7   6   9        0.67        1.98      1.71 o 
  -6   6   9       66.80       66.53      3.55 o 
  -5   6   9      174.55      172.62      4.92 o 
  -4   6   9       86.70       77.60      3.29 o 
  -3   6   9        8.94       10.91      1.38 o 
  -2   6   9      328.79      294.78      5.50 o 
  -1   6   9      417.83      369.37      6.49 o 
   0   6   9        3.90        8.01      1.90 o 
   1   6   9       39.48       48.35      6.66 o 
   2   6   9       13.77        5.10      4.08 o 
   3   6   9      124.94      148.88     11.16 o 
   4   6   9       62.11       66.93      3.78 o 
   5   6   9        0.02       -1.00      1.57 o 
   6   6   9        4.94        2.91      1.97 o 
   7   6   9       16.06       16.23      2.71 o 
   8   6   9        5.02        3.38      2.55 o 
   9   6   9        0.41       -0.46      2.56 o 
 -10   7   9        5.09        2.63      3.39 o 
  -9   7   9        0.01       -2.74      2.74 o 
  -8   7   9        0.03        0.03      2.66 o 
  -7   7   9       14.81        7.70      2.44 o 
  -6   7   9       25.56       33.13      3.06 o 
  -5   7   9        0.29       -1.85      1.88 o 
  -4   7   9       21.45       20.25      2.59 o 
  -3   7   9       54.47       53.81      3.46 o 
  -2   7   9       32.10       29.66      2.37 o 
  -1   7   9       87.99       85.18      5.20 o 
   0   7   9       59.16       44.39      3.10 o 
   1   7   9       17.67        9.63      3.23 o 
   2   7   9       17.07       21.24      3.55 o 
   3   7   9        9.10       11.92      3.27 o 
   4   7   9        0.08        0.59      2.77 o 
   5   7   9        0.86       -0.84      1.61 o 
   6   7   9       18.88       25.99      3.35 o 
   7   7   9        4.51        3.72      2.37 o 
   8   7   9        0.27       -2.33      2.33 o 
  -9   8   9        1.54        1.36      3.17 o 
  -8   8   9        0.32        0.69      3.29 o 
  -7   8   9        0.00        1.66      2.69 o 
  -6   8   9        1.89        2.70      2.66 o 
  -5   8   9        1.37        1.63      2.07 o 
  -4   8   9       13.97       14.87      2.53 o 
  -3   8   9      127.03      131.19      5.39 o 
  -2   8   9       20.20       23.06      2.59 o 
  -1   8   9       30.90       21.44      2.55 o 
   0   8   9        4.04       -2.49      2.49 o 
   1   8   9        1.77       -0.02      2.69 o 
   2   8   9        0.20        0.99      2.90 o 
   3   8   9        9.39        4.27      3.19 o 
   4   8   9        9.54       11.54      3.81 o 
   5   8   9        8.37        6.94      2.49 o 
   6   8   9        0.40       -0.26      2.09 o 
   7   8   9        0.08       -0.34      3.99 o 
  -8   9   9        4.82        6.35      5.30 o 
  -7   9   9        2.97        7.30      3.27 o 
  -6   9   9        1.36        0.56      2.83 o 
  -5   9   9        0.82       -2.65      2.67 o 
  -4   9   9        9.52       15.64      3.88 o 
  -3   9   9       20.56       17.83      3.23 o 
  -2   9   9        0.01       -0.81      2.15 o 
  -1   9   9       20.49       27.76      2.57 o 
   0   9   9       62.19       65.35      5.43 o 
   1   9   9        0.13       -1.10      2.92 o 
   2   9   9       54.11       50.63      5.12 o 
   3   9   9       64.63       74.33      6.27 o 
   4   9   9        3.66        5.82      3.74 o 
   5   9   9       14.29       14.59      4.38 o 
   6   9   9        8.94       13.54      6.57 o 
  -6  10   9        0.48       -0.86      3.10 o 
  -5  10   9        0.06       -0.83      2.97 o 
  -4  10   9        1.30        2.82      2.91 o 
  -3  10   9        1.34        0.54      2.55 o 
  -2  10   9        0.31        3.13      2.43 o 
  -1  10   9        0.40       -0.68      3.09 o 
   0  10   9        0.05       -2.38      4.20 o 
   1  10   9        0.83       -2.45      4.28 o 
   2  10   9        1.09       10.85      5.46 o 
   3  10   9        1.63        3.64      5.23 o 
   4  10   9        3.50        5.23      5.70 o 
  -4  11   9        0.22        0.23      2.94 o 
  -3  11   9        3.49        5.27      3.96 o 
  -2  11   9        0.02        0.46      3.13 o 
  -1  11   9        5.06        9.66      5.46 o 
   0  11   9        3.81       -0.79      4.75 o 
   1  11   9        0.00       -3.33      4.59 o 
 -13   0  10        0.04       -2.39      3.30 o 
 -12   0  10        1.02        1.33      2.76 o 
 -11   0  10        3.84        5.12      3.84 o 
 -10   0  10       32.95       22.23      3.89 o 
  -9   0  10        3.15       -0.21      4.28 o 
  -8   0  10        6.20       15.79      3.02 o 
  -7   0  10      154.51      156.54      5.30 o 
  -6   0  10       83.28       92.10      3.80 o 
  -5   0  10     3476.54     3803.98     72.05 o 
  -4   0  10      548.00      638.55     21.39 o 
  -3   0  10      186.44      233.11      5.84 o 
  -2   0  10      714.09      838.07     16.94 o 
  -1   0  10      301.20      296.42      8.30 o 
   0   0  10        3.27       -0.84      0.84 o 
   1   0  10      139.62      159.67      4.43 o 
   2   0  10     1232.13     1216.73     34.01 o 
   3   0  10      243.78      227.41      6.06 o 
   4   0  10      412.63      387.45     11.74 o 
   5   0  10      343.62      286.10     10.95 o 
   6   0  10      363.55      353.76      9.29 o 
   7   0  10        6.76        7.77      2.28 o 
   8   0  10        0.82        0.71      2.26 o 
   9   0  10       23.86       24.68      4.03 o 
  10   0  10        0.89        3.53      4.28 o 
 -13   1  10        4.04        3.03      2.53 o 
 -12   1  10        7.01        5.49      2.30 o 
 -11   1  10        6.32        6.14      2.16 o 
 -10   1  10       29.28       28.64      2.92 o 
  -9   1  10        7.54        6.68      2.17 o 
  -8   1  10       30.80       38.61      2.34 o 
  -7   1  10        4.54        4.69      1.31 o 
  -6   1  10        1.50       -0.61      0.92 o 
  -5   1  10       43.41       35.54      1.70 o 
  -4   1  10       76.32       77.34      2.14 o 
  -3   1  10     1196.48     1199.03     16.82 o 
  -2   1  10       12.45       13.18      0.98 o 
  -1   1  10      574.52      576.92      8.51 o 
   0   1  10      237.23      342.61      5.44 o 
   1   1  10      372.54      362.99      5.83 o 
   2   1  10        5.07        2.15      0.68 o 
   3   1  10      446.29      496.54      7.70 o 
   4   1  10      142.62      138.60      3.95 o 
   5   1  10      150.38      154.42      4.35 o 
   6   1  10        1.98        5.57      1.41 o 
   7   1  10       13.99       11.78      1.78 o 
   8   1  10        2.41        0.61      1.68 o 
   9   1  10        0.98       -1.79      1.79 o 
  10   1  10        0.09        0.95      2.28 o 
 -13   2  10        0.01        0.15      2.69 o 
 -12   2  10        2.54       -0.36      2.43 o 
 -11   2  10       28.74       28.69      3.19 o 
 -10   2  10        2.83        6.49      1.98 o 
  -9   2  10       39.46       35.54      2.62 o 
  -8   2  10      298.37      290.88      7.23 o 
  -7   2  10      114.01      109.85      4.06 o 
  -6   2  10        4.58        2.98      1.34 o 
  -5   2  10        9.22        7.52      1.64 o 
  -4   2  10       19.38       12.87      1.27 o 
  -3   2  10       74.52       80.00      2.41 o 
  -2   2  10      129.97      171.83      3.55 o 
  -1   2  10        7.78        9.58      1.06 o 
   0   2  10       35.31       35.07      1.11 o 
   1   2  10       10.71        6.96      0.61 o 
   2   2  10      370.93      355.28      6.28 o 
   3   2  10      583.40      582.57      9.74 o 
   4   2  10       60.58       65.57      2.30 o 
   5   2  10      453.95      444.45      7.41 o 
   6   2  10       65.64       74.74      3.13 o 
   7   2  10        0.12        1.24      1.60 o 
   8   2  10       71.88       68.10      3.47 o 
   9   2  10        9.91       11.14      2.59 o 
  10   2  10        0.02       -0.88      3.07 o 
 -12   3  10        0.23        1.20      2.43 o 
 -11   3  10        0.22        1.31      2.19 o 
 -10   3  10        0.48       -1.33      1.95 o 
  -9   3  10        1.53        2.14      1.95 o 
  -8   3  10        2.05        0.18      1.79 o 
  -7   3  10      129.93      126.55      3.94 o 
  -6   3  10      279.52      245.34      5.31 o 
  -5   3  10       53.16       39.53      1.80 o 
  -4   3  10      422.44      457.58      7.21 o 
  -3   3  10     1363.66     1367.36     18.97 o 
  -2   3  10      596.73      545.59      9.28 o 
  -1   3  10        4.96        1.44      0.87 o 
   0   3  10      786.93      755.29     11.81 o 
   1   3  10      141.95      134.43      2.98 o 
   2   3  10        6.77        9.21      1.02 o 
   3   3  10       11.84       10.76      1.29 o 
   4   3  10       71.21       90.43      2.53 o 
   5   3  10        2.51        3.21      1.17 o 
   6   3  10       78.25       84.93      4.94 o 
   7   3  10       33.61       40.17      3.18 o 
   8   3  10        7.32       16.22      2.36 o 
   9   3  10        3.12        6.82      2.22 o 
  10   3  10        9.33       10.41      2.63 o 
 -12   4  10        3.98        7.38      3.15 o 
 -11   4  10        0.02       -2.12      2.12 o 
 -10   4  10        0.61       -0.03      2.04 o 
  -9   4  10        8.86        6.75      2.14 o 
  -8   4  10        0.00       -1.68      1.68 o 
  -7   4  10       54.98       40.79      3.07 o 
  -6   4  10       21.17       20.43      2.03 o 
  -5   4  10        3.99        5.97      1.25 o 
  -4   4  10      180.14      146.51      3.58 o 
  -3   4  10       21.69       26.08      4.02 o 
  -2   4  10      108.24       83.76      3.89 o 
  -1   4  10        3.71        7.48      1.06 o 
   0   4  10       13.23       16.17      1.11 o 
   1   4  10        2.39        2.45      0.89 o 
   2   4  10       24.97       28.93      1.42 o 
   3   4  10       19.18       32.06      1.82 o 
   4   4  10       51.89       70.46      4.35 o 
   5   4  10       61.05       73.02      5.70 o 
   6   4  10       40.51       38.83      2.83 o 
   7   4  10        3.28        3.74      1.99 o 
   8   4  10        0.10       -2.30      2.30 o 
   9   4  10        0.31       -1.82      2.00 o 
  10   4  10        0.01       -2.79      2.79 o 
 -11   5  10        0.13       -4.12      4.43 o 
 -10   5  10       13.88       16.16      4.11 o 
  -9   5  10       67.10       65.27      3.84 o 
  -8   5  10        1.01       -0.35      1.74 o 
  -7   5  10       68.53       53.77      2.47 o 
  -6   5  10       68.94       59.55      3.84 o 
  -5   5  10        1.69        1.94      1.20 o 
  -4   5  10       14.85        7.22      1.35 o 
  -3   5  10       50.84       51.45      1.99 o 
  -2   5  10      208.89      213.80      4.94 o 
  -1   5  10        0.64        0.67      1.25 o 
   0   5  10      552.80      521.48     11.73 o 
   1   5  10      643.92      696.36     20.40 o 
   2   5  10       81.43      113.08      6.24 o 
   3   5  10       30.07       23.58      1.54 o 
   4   5  10       93.06      117.83      5.07 o 
   5   5  10       31.66       34.80      2.88 o 
   6   5  10        1.14       -1.59      1.98 o 
   7   5  10       20.39       18.98      2.95 o 
   8   5  10        0.19       -0.43      3.26 o 
   9   5  10        2.07        5.74      2.54 o 
 -11   6  10        2.47        6.93      3.80 o 
 -10   6  10        0.16       -1.46      3.02 o 
  -9   6  10        2.90        2.03      2.36 o 
  -8   6  10        3.75        1.39      2.16 o 
  -7   6  10        3.10        3.03      2.07 o 
  -6   6  10        2.95        5.30      2.13 o 
  -5   6  10        8.42        9.37      1.71 o 
  -4   6  10       45.22       46.14      2.40 o 
  -3   6  10       38.21       40.10      2.32 o 
  -2   6  10      452.06      457.17      7.85 o 
  -1   6  10      208.44      233.35      4.60 o 
   0   6  10        1.20       -1.36      1.65 o 
   1   6  10      307.59      341.73      8.97 o 
   2   6  10       57.11       59.31      7.01 o 
   3   6  10        0.66       -1.28      2.63 o 
   4   6  10        4.41        5.43      1.61 o 
   5   6  10       10.82       10.22      2.54 o 
   6   6  10        0.82        1.89      1.93 o 
   7   6  10        2.65        8.78      2.53 o 
   8   6  10        2.41        3.79      2.64 o 
   9   6  10        1.34       -2.33      2.72 o 
 -10   7  10        0.18        1.65      4.99 o 
  -9   7  10        0.55       -1.96      2.83 o 
  -8   7  10        0.35        0.56      2.69 o 
  -7   7  10        0.38       -0.28      2.01 o 
  -6   7  10       34.64       47.16      3.62 o 
  -5   7  10       44.35       59.88      3.85 o 
  -4   7  10       17.91       11.14      2.35 o 
  -3   7  10      192.22      165.63     10.34 o 
  -2   7  10      121.47      122.48      4.94 o 
  -1   7  10       26.37       32.41      1.81 o 
   0   7  10        0.17       -2.46      2.60 o 
   1   7  10       30.15       26.36      3.74 o 
   2   7  10       20.44       15.24      4.12 o 
   3   7  10       16.08       25.22      3.95 o 
   4   7  10       15.15       20.26      4.00 o 
   5   7  10        0.77        1.60      1.74 o 
   6   7  10        0.00       -0.52      1.95 o 
   7   7  10        1.41       -2.03      2.19 o 
   8   7  10        3.56        4.84      2.71 o 
  -9   8  10        4.68        8.80      3.55 o 
  -8   8  10        7.09        7.43      3.30 o 
  -7   8  10        3.85        9.44      3.37 o 
  -6   8  10        4.04        0.79      2.58 o 
  -5   8  10       35.95       43.84      3.56 o 
  -4   8  10       33.83       43.62      3.46 o 
  -3   8  10       17.02       23.96      2.77 o 
  -2   8  10       18.47       16.45      2.67 o 
  -1   8  10       61.93       62.05      3.40 o 
   0   8  10        0.00       -1.05      6.65 o 
   1   8  10       34.87       34.34      4.31 o 
   2   8  10       29.76       25.83      4.10 o 
   3   8  10        0.03        2.51      3.13 o 
   4   8  10       11.32       23.29      4.39 o 
   5   8  10       14.12       20.84      4.62 o 
   6   8  10       11.55       11.38      4.41 o 
   7   8  10        2.58        0.62      5.50 o 
  -8   9  10        4.87        6.37      4.39 o 
  -7   9  10        7.91        6.63      3.33 o 
  -6   9  10        4.07        0.09      6.85 o 
  -5   9  10        1.68        2.24      4.28 o 
  -4   9  10        1.14        3.62      2.62 o 
  -3   9  10        0.16        0.62      2.37 o 
  -2   9  10        1.36        2.50      3.37 o 
  -1   9  10        3.18        2.39      1.69 o 
   0   9  10        0.02       -1.16      2.73 o 
   1   9  10        9.62       12.89      4.43 o 
   2   9  10       13.84       14.87      5.07 o 
   3   9  10       11.31       20.07      4.25 o 
   4   9  10        0.79        1.57      3.77 o 
   5   9  10        2.17       -3.37      3.72 o 
   6   9  10        0.16        7.21      4.31 o 
  -6  10  10        1.55       -0.96      2.96 o 
  -5  10  10        2.54        1.21      4.79 o 
  -4  10  10        7.54        8.17      3.64 o 
  -3  10  10        0.05       -2.39      2.39 o 
  -2  10  10        6.20        5.57      3.17 o 
  -1  10  10       15.74       32.62      6.89 o 
   0  10  10        6.74        7.52      4.83 o 
   1  10  10        1.19       -0.40      4.51 o 
   2  10  10       11.12       24.39      6.65 o 
   3  10  10        6.28        8.63      5.54 o 
   4  10  10        0.36        5.94      5.94 o 
  -3  11  10        4.23        4.22      3.33 o 
  -2  11  10        0.01       -4.28      4.28 o 
  -1  11  10        0.19        5.94      5.15 o 
   0  11  10        0.84        5.30      5.38 o 
 -13   1  11        3.61        6.78      4.00 o 
 -12   1  11        0.55        0.42      2.18 o 
 -11   1  11        2.98        1.63      2.00 o 
 -10   1  11        0.02       -1.88      1.88 o 
  -9   1  11       25.47       25.52      2.68 o 
  -8   1  11       91.11       88.47      3.48 o 
  -7   1  11        3.65        4.96      1.83 o 
  -6   1  11      326.11      317.15      5.60 o 
  -5   1  11      300.32      296.82      5.64 o 
  -4   1  11        9.15       13.17      1.03 o 
  -3   1  11      127.42      117.11      2.99 o 
  -1   1  11      332.71      397.02      6.26 o 
   0   1  11       10.03        6.57      0.83 o 
   1   1  11       27.06       33.60      1.45 o 
   2   1  11        2.35        1.11      0.68 o 
   3   1  11       34.20       32.54      1.60 o 
   4   1  11      385.32      411.48      6.90 o 
   5   1  11      169.39      178.41      3.81 o 
   6   1  11        5.05        5.80      1.47 o 
   7   1  11       31.22       36.68      2.29 o 
   8   1  11        4.65        3.89      1.88 o 
   9   1  11        0.25        0.61      2.19 o 
  10   1  11        1.99        4.28      2.61 o 
 -12   2  11        0.99        2.68      2.45 o 
 -11   2  11       17.26       20.31      2.54 o 
 -10   2  11        1.10       -1.70      1.70 o 
  -9   2  11        0.06       -1.22      1.67 o 
  -8   2  11        3.94        5.55      2.02 o 
  -7   2  11       16.70       17.89      2.72 o 
  -6   2  11        0.57       -1.22      1.25 o 
  -5   2  11       76.99       90.06      2.89 o 
  -4   2  11      422.68      482.28      8.34 o 
  -3   2  11       28.07       25.24      1.81 o 
  -2   2  11       25.28       25.55      1.38 o 
  -1   2  11      138.01      165.66      4.19 o 
   0   2  11       28.97       31.86      1.84 o 
   1   2  11       12.35        9.93      0.84 o 
   2   2  11      117.36      138.48      3.32 o 
   3   2  11       61.11       59.41      2.44 o 
   4   2  11       83.89       90.96      3.38 o 
   5   2  11        0.11        3.64      1.41 o 
   6   2  11        6.65        2.53      1.47 o 
   7   2  11        3.61        1.63      1.78 o 
   8   2  11        0.13        1.64      1.92 o 
   9   2  11        0.37        0.05      2.04 o 
  10   2  11        3.15        0.90      2.50 o 
 -12   3  11        7.59       10.86      2.88 o 
 -11   3  11        2.98        2.97      2.25 o 
 -10   3  11        5.35        6.67      3.09 o 
  -9   3  11       53.22       56.33      3.62 o 
  -8   3  11        6.87        3.07      1.71 o 
  -7   3  11        3.70        3.84      1.51 o 
  -6   3  11       45.47       48.32      2.36 o 
  -5   3  11       38.14       39.79      2.03 o 
  -4   3  11       40.49       32.08      1.73 o 
  -3   3  11      122.72      118.27      3.05 o 
  -2   3  11        7.90        9.24      1.17 o 
  -1   3  11       24.85       33.25      1.41 o 
   0   3  11       53.24       65.93      2.08 o 
   1   3  11      198.93      211.57      4.20 o 
   2   3  11       30.59       26.96      1.51 o 
   3   3  11        0.09       -0.94      0.99 o 
   4   3  11        9.69        7.67      1.05 o 
   5   3  11        1.21        3.99      2.15 o 
   6   3  11        1.36        0.22      1.73 o 
   7   3  11       21.92       34.71      3.11 o 
   8   3  11       21.79       29.28      2.73 o 
   9   3  11        1.15        1.28      2.11 o 
  10   3  11        0.71       -1.47      3.45 o 
 -12   4  11        2.71        0.61      2.91 o 
 -11   4  11        0.10        0.37      2.22 o 
 -10   4  11       10.69        7.95      2.36 o 
  -9   4  11        0.67       -1.35      1.85 o 
  -8   4  11       69.48       65.80      3.85 o 
  -7   4  11        7.38       12.21      1.99 o 
  -6   4  11        6.80       13.06      1.82 o 
  -5   4  11       16.57       16.45      1.53 o 
  -4   4  11       76.03       88.03      2.79 o 
  -3   4  11      143.24      186.60      4.96 o 
  -2   4  11       71.07       58.90      2.47 o 
  -1   4  11      505.09      493.31      9.29 o 
   0   4  11      967.51      976.40     17.02 o 
   1   4  11        0.68        3.69      0.95 o 
   2   4  11       22.75       31.81      1.57 o 
   3   4  11       90.24       85.26      2.77 o 
   4   4  11       24.50       18.20      1.91 o 
   5   4  11       35.93       50.44      3.00 o 
   6   4  11        3.16       10.18      2.05 o 
   7   4  11        1.09        3.37      2.08 o 
   8   4  11        7.39        9.14      2.21 o 
   9   4  11        5.48        5.86      2.31 o 
 -11   5  11        0.35        4.74      3.55 o 
 -10   5  11        0.17        0.82      2.55 o 
  -9   5  11        0.74        4.45      2.10 o 
  -8   5  11       11.99       10.22      3.45 o 
  -7   5  11        0.42       -0.48      1.65 o 
  -6   5  11       17.77        9.43      1.81 o 
  -5   5  11        6.99        3.04      1.46 o 
  -4   5  11       45.50       37.01      2.31 o 
  -3   5  11       40.66       50.49      2.52 o 
  -2   5  11        3.11       10.21      1.79 o 
  -1   5  11       79.84       74.59      2.68 o 
   0   5  11        0.10        3.42      4.59 o 
   2   5  11       21.92       11.05      3.13 o 
   3   5  11       28.14       22.47      1.57 o 
   4   5  11       37.93       42.08      3.22 o 
   5   5  11       14.50       17.53      2.38 o 
   6   5  11        0.41       -1.46      1.64 o 
   7   5  11        0.28       -1.86      1.86 o 
   8   5  11        0.01        1.70      2.53 o 
   9   5  11        0.13        1.85      2.89 o 
 -11   6  11        0.44        6.10      3.78 o 
 -10   6  11        4.35       10.47      3.64 o 
  -9   6  11        1.90       -0.69      2.31 o 
  -8   6  11        0.22        0.48      2.13 o 
  -7   6  11       48.43       53.01      6.19 o 
  -6   6  11        3.35        6.51      2.18 o 
  -5   6  11       42.34       44.77      3.38 o 
  -4   6  11       95.73       99.65      4.63 o 
  -3   6  11       25.91       29.41      2.11 o 
  -2   6  11       95.74      105.59      8.61 o 
  -1   6  11      164.05      196.12      4.12 o 
   0   6  11        2.10        6.06      1.89 o 
   1   6  11        0.93       -0.62      1.77 o 
   2   6  11       62.77       75.23      5.62 o 
   3   6  11       11.87       18.68      3.72 o 
   4   6  11       12.34       15.47      2.43 o 
   5   6  11       10.48       12.59      3.06 o 
   6   6  11       29.32       25.93      2.86 o 
   7   6  11        2.03        2.98      2.38 o 
   8   6  11        3.34        4.47      2.82 o 
 -10   7  11       12.39       15.15      4.17 o 
  -9   7  11        3.32        5.82      3.30 o 
  -8   7  11        1.67        1.39      2.86 o 
  -7   7  11        1.14       -1.26      2.06 o 
  -6   7  11        3.14        3.23      2.18 o 
  -5   7  11        0.28        1.88      2.04 o 
  -4   7  11       45.74       37.22      3.20 o 
  -3   7  11       29.57       15.69      2.44 o 
  -2   7  11       48.05       53.13      4.61 o 
  -1   7  11        2.47        6.63      5.78 o 
   0   7  11       53.71       59.06      5.06 o 
   1   7  11       70.21       80.03      5.76 o 
   2   7  11        0.01        0.30      2.70 o 
   3   7  11       40.75       38.96      5.42 o 
   4   7  11       14.51       18.46      3.94 o 
   5   7  11        4.89        4.69      1.91 o 
   6   7  11        0.05       -1.98      1.99 o 
   7   7  11        3.17        4.25      2.46 o 
  -9   8  11        0.31       -3.05      3.05 o 
  -8   8  11        3.51        5.24      4.35 o 
  -7   8  11        4.77        4.43      3.11 o 
  -6   8  11        0.28       -0.51      3.33 o 
  -5   8  11        3.43        3.91      2.27 o 
  -4   8  11       37.32       36.30      3.24 o 
  -3   8  11        7.05        5.67      2.21 o 
  -2   8  11        1.84        2.33      1.87 o 
  -1   8  11       13.10       11.91      3.36 o 
   0   8  11       66.31       52.88      6.25 o 
   1   8  11        0.71       -2.04      2.91 o 
   2   8  11       14.34       14.91      6.10 o 
   3   8  11       30.16       27.30      5.78 o 
   4   8  11        4.28       -0.07      3.52 o 
   5   8  11        6.12        9.65      4.51 o 
   6   8  11        0.98        0.99      3.97 o 
  -8   9  11        0.01        0.36      3.30 o 
  -7   9  11        3.57       -0.02      3.08 o 
  -6   9  11        6.03        9.63      3.35 o 
  -5   9  11        1.39        3.86      2.83 o 
  -4   9  11        2.80       -0.83      2.55 o 
  -3   9  11       17.78       13.09      2.87 o 
  -2   9  11       12.11       13.79      2.84 o 
  -1   9  11        9.27        5.56      3.21 o 
   0   9  11        5.16        3.21      3.25 o 
   1   9  11       16.69       20.73      4.14 o 
   2   9  11        6.93        5.82      4.16 o 
   3   9  11        2.33        6.61      7.84 o 
   4   9  11       18.45       20.52      4.78 o 
   5   9  11        3.52        7.21      4.31 o 
  -6  10  11        1.41        3.87      3.35 o 
  -5  10  11        3.50        0.71      3.37 o 
  -4  10  11        2.49       -1.63      2.74 o 
  -3  10  11        0.06       -0.48      2.42 o 
  -2  10  11        1.10        0.03      2.81 o 
  -1  10  11        0.49       -0.71      4.51 o 
   0  10  11        1.01        1.98      4.91 o 
   1  10  11        0.00        1.82      4.83 o 
   2  10  11        0.50        6.41      5.38 o 
   3  10  11        1.18       -2.93      5.07 o 
 -13   0  12        8.20       11.08      3.63 o 
 -12   0  12        5.18        4.63      3.70 o 
 -11   0  12        3.18       -1.93      3.02 o 
 -10   0  12       51.56       56.00      5.29 o 
  -9   0  12       20.98       20.54      4.04 o 
  -8   0  12       35.64       37.07      4.00 o 
  -7   0  12      109.99      117.06      6.69 o 
  -6   0  12      152.42      160.86      5.20 o 
  -5   0  12       57.63       40.44      2.52 o 
  -4   0  12      365.91      369.92     10.75 o 
  -3   0  12      432.13      511.77     11.28 o 
  -2   0  12      927.24     1000.73     20.20 o 
  -1   0  12       49.95       61.55      2.79 o 
   0   0  12       41.73       33.66      3.49 o 
   1   0  12       73.10       65.57      3.53 o 
   2   0  12        8.58        9.09      2.20 o 
   3   0  12      160.61      164.18     10.20 o 
   4   0  12      720.26      639.94     19.58 o 
   5   0  12       65.74       70.97      7.60 o 
   6   0  12       82.48       72.51      4.13 o 
   7   0  12       68.64       65.41      4.14 o 
   8   0  12        0.68       -0.38      2.79 o 
   9   0  12        6.24        9.25      4.32 o 
  10   0  12       10.25       12.98      6.10 o 
 -13   1  12        0.01        0.40      2.70 o 
 -12   1  12        0.01       -0.37      2.08 o 
 -11   1  12        1.97       -0.67      1.93 o 
 -10   1  12       15.77       14.19      2.52 o 
  -9   1  12       31.77       26.56      2.69 o 
  -8   1  12        6.19        4.41      1.64 o 
  -7   1  12      214.43      210.32      4.96 o 
  -6   1  12      426.95      439.60      7.26 o 
  -5   1  12      248.66      242.78      4.97 o 
  -4   1  12        0.36       -0.91      0.91 o 
  -3   1  12        3.50        6.08      1.04 o 
  -2   1  12        0.38        1.35      0.80 o 
  -1   1  12      220.11      217.80      4.01 o 
   0   1  12        0.78        1.29      0.72 o 
   1   1  12       44.11       32.81      1.47 o 
   2   1  12       88.48       70.54      2.64 o 
   3   1  12       46.11       43.93      2.07 o 
   4   1  12       17.92       15.68      1.49 o 
   5   1  12        4.53        4.76      1.38 o 
   6   1  12        9.86       10.50      1.62 o 
   7   1  12        0.01       -1.57      1.57 o 
   8   1  12        3.47        3.13      1.94 o 
   9   1  12        0.64       -0.27      2.98 o 
  10   1  12        0.01       -3.32      3.32 o 
 -12   2  12        4.28        4.84      2.61 o 
 -11   2  12        2.00        5.49      2.38 o 
 -10   2  12        0.97        3.26      1.88 o 
  -9   2  12        0.75        0.21      1.89 o 
  -8   2  12       42.75       51.19      3.70 o 
  -7   2  12      197.40      186.78      6.21 o 
  -6   2  12      253.71      245.19      6.08 o 
  -5   2  12       90.57       83.61      4.10 o 
  -4   2  12      291.90      303.06      5.86 o 
  -3   2  12      335.23      347.39      6.33 o 
  -2   2  12      307.54      338.43      5.39 o 
  -1   2  12      166.53      200.30      5.19 o 
   0   2  12       30.63       44.39      1.82 o 
   1   2  12        4.56        5.29      0.78 o 
   2   2  12       39.07       31.86      1.74 o 
   3   2  12      116.16      105.07      3.17 o 
   4   2  12        7.56        7.69      1.22 o 
   5   2  12       18.03       14.93      1.71 o 
   6   2  12       55.41       45.91      4.59 o 
   7   2  12       61.88       58.29      3.96 o 
   8   2  12       10.12       15.50      2.41 o 
   9   2  12        2.26        3.56      2.39 o 
  10   2  12        2.32        2.99      3.50 o 
 -12   3  12        3.18        4.28      2.66 o 
 -11   3  12        1.34        4.79      2.41 o 
 -10   3  12        4.08        6.20      3.52 o 
  -9   3  12       53.39       55.29      3.13 o 
  -8   3  12       41.06       33.14      2.45 o 
  -7   3  12       44.28       54.81      2.79 o 
  -6   3  12       33.93       41.36      2.64 o 
  -5   3  12      137.53      136.14      4.35 o 
  -4   3  12        1.97        1.22      0.99 o 
  -3   3  12       36.93       43.99      1.91 o 
  -2   3  12      370.42      335.18      6.02 o 
  -1   3  12      317.07      249.94      4.71 o 
   0   3  12       35.14       36.86      1.74 o 
   1   3  12      215.12      165.99      3.71 o 
   2   3  12      506.82      467.89      8.15 o 
   3   3  12      110.12      129.35      3.90 o 
   4   3  12      143.25      104.97      3.61 o 
   5   3  12       94.21       97.63      4.38 o 
   6   3  12        3.57        8.75      2.06 o 
   7   3  12        0.18        1.65      1.84 o 
   8   3  12       26.67       22.77      2.62 o 
   9   3  12        1.30       -0.12      2.07 o 
 -12   4  12        4.16        5.99      3.24 o 
 -11   4  12        0.00       -1.42      2.65 o 
 -10   4  12       19.10       22.54      2.86 o 
  -9   4  12       34.34       29.92      2.86 o 
  -8   4  12        0.01       -0.95      1.66 o 
  -7   4  12        3.05        3.75      1.70 o 
  -6   4  12        7.72        3.97      2.00 o 
  -5   4  12       45.77       56.03      3.38 o 
  -4   4  12        8.12        6.42      1.18 o 
  -3   4  12       99.60      102.96      2.89 o 
  -2   4  12        3.63        5.59      1.22 o 
  -1   4  12        0.84        0.57      1.04 o 
   0   4  12        6.99       10.43      1.28 o 
   1   4  12       17.35       12.01      1.18 o 
   2   4  12       69.06       49.88      2.16 o 
   3   4  12        1.58        2.40      1.08 o 
   4   4  12       28.16       19.56      2.07 o 
   5   4  12       45.18       32.37      3.10 o 
   6   4  12        2.53        1.57      1.86 o 
   7   4  12        0.71       -0.11      2.01 o 
   8   4  12        0.90        3.39      2.07 o 
   9   4  12        1.39        0.68      2.23 o 
 -11   5  12        4.10        4.17      2.92 o 
 -10   5  12        0.01       -0.24      2.51 o 
  -9   5  12        2.97        6.16      2.56 o 
  -8   5  12        6.65        1.67      2.21 o 
  -7   5  12        6.94        1.31      1.63 o 
  -6   5  12        0.94       -1.34      1.34 o 
  -5   5  12       72.92       68.92      3.15 o 
  -4   5  12      186.55      148.84      3.78 o 
  -3   5  12      185.41      196.70      5.08 o 
  -2   5  12      760.53      742.26     13.64 o 
  -1   5  12      315.56      295.01      8.01 o 
   0   5  12       25.80       27.52      2.70 o 
   1   5  12      169.56      165.94      9.50 o 
   2   5  12       90.74       83.40      3.49 o 
   3   5  12       30.57       34.37      1.94 o 
   4   5  12        1.26        2.11      1.80 o 
   5   5  12       28.25       33.40      2.75 o 
   6   5  12        2.79       -0.12      1.75 o 
   7   5  12       15.07       11.06      2.41 o 
   8   5  12        6.54       12.04      2.97 o 
 -11   6  12        5.29       10.80      4.11 o 
 -10   6  12        7.44        3.59      3.36 o 
  -9   6  12        4.16       -0.98      2.39 o 
  -8   6  12        8.79        4.48      2.38 o 
  -7   6  12        0.10       -1.57      1.95 o 
  -6   6  12        4.28       10.60      2.38 o 
  -5   6  12        9.06       10.82      3.26 o 
  -4   6  12        3.00        0.32      1.87 o 
  -3   6  12        6.97        5.39      1.91 o 
  -2   6  12        0.14        0.73      2.21 o 
  -1   6  12      160.56      152.30      5.05 o 
   0   6  12      216.85      213.60      8.98 o 
   1   6  12       24.18       18.32      3.61 o 
   2   6  12       23.73       26.99      4.91 o 
   3   6  12       25.10       30.88      4.22 o 
   4   6  12        4.43        1.66      1.77 o 
   5   6  12        0.15       -1.08      1.80 o 
   6   6  12       11.96        9.36      2.44 o 
   7   6  12        0.46       -2.21      2.21 o 
   8   6  12        0.49       -0.66      2.62 o 
 -10   7  12        0.40        0.37      3.50 o 
  -9   7  12        0.00       -0.71      2.96 o 
  -8   7  12        6.26       12.04      2.86 o 
  -7   7  12        9.64       19.46      4.37 o 
  -6   7  12       17.00       12.73      2.60 o 
  -5   7  12       28.75       32.07      3.15 o 
  -4   7  12        4.57       12.18      2.40 o 
  -3   7  12        5.34        5.26      2.07 o 
  -2   7  12        9.72        6.87      2.29 o 
  -1   7  12       32.84       35.01      4.28 o 
   0   7  12       11.45        6.04      3.17 o 
   1   7  12       15.32       14.53      3.50 o 
   2   7  12       36.67       36.22      4.75 o 
   3   7  12        0.47        5.72      3.27 o 
   4   7  12        4.41       15.14      4.09 o 
   5   7  12        9.03        6.72      2.07 o 
   6   7  12        5.95        7.46      2.42 o 
   7   7  12        0.08       -2.29      2.35 o 
  -9   8  12        2.28        6.95      3.96 o 
  -8   8  12        0.01       -1.00      3.02 o 
  -7   8  12       12.58       12.84      3.51 o 
  -6   8  12       19.48       15.89      3.44 o 
  -5   8  12        2.96        3.50      2.21 o 
  -4   8  12        7.77        6.83      2.70 o 
  -3   8  12       54.84       42.23      3.27 o 
  -2   8  12        9.24       11.35      2.04 o 
  -1   8  12       19.18       22.12      3.95 o 
   0   8  12       41.01       51.11      5.23 o 
   1   8  12        2.96        2.59      3.10 o 
   2   8  12       29.94       31.91      4.65 o 
   3   8  12       51.95       56.07      5.90 o 
   4   8  12        0.85       -2.94      3.50 o 
   5   8  12        2.28        1.35     10.45 o 
   6   8  12        4.72        4.24      4.31 o 
  -7   9  12        0.00       -2.97      2.97 o 
  -6   9  12        3.38        3.49      3.16 o 
  -5   9  12        0.11        0.03      2.75 o 
  -4   9  12        0.05       -2.17      2.46 o 
  -3   9  12        0.24       -0.01      3.80 o 
  -2   9  12        0.62       -0.45      1.79 o 
  -1   9  12        4.61        7.42      3.49 o 
   0   9  12        3.86        2.39      3.25 o 
   1   9  12        0.00        3.10      3.35 o 
   2   9  12        0.45        2.28      3.61 o 
   3   9  12        1.28       -2.18      3.58 o 
   4   9  12        0.02        9.11      6.65 o 
   5   9  12        2.13        4.11      4.25 o 
  -5  10  12        0.34        2.25      8.99 o 
  -4  10  12        8.31        9.82      3.18 o 
  -3  10  12        8.83       11.21      2.92 o 
  -2  10  12        2.31       -2.22      4.51 o 
  -1  10  12        0.79        3.40      4.99 o 
   0  10  12       11.03       11.96      5.78 o 
   1  10  12        2.70       14.41      5.94 o 
   2  10  12        1.72       -0.79      5.07 o 
   3  10  12        6.17        5.62      5.86 o 
 -12   1  13        0.06        0.61      2.13 o 
 -11   1  13       10.12        9.98      2.52 o 
 -10   1  13        4.88        3.61      2.14 o 
  -9   1  13        2.67        0.17      1.96 o 
  -8   1  13       52.77       66.31      3.02 o 
  -7   1  13       80.51       71.68      3.04 o 
  -6   1  13        0.01        2.28      1.20 o 
  -5   1  13      419.87      417.19      7.53 o 
  -4   1  13      383.75      365.18      6.84 o 
  -3   1  13        0.59       -0.83      0.83 o 
  -2   1  13      142.65      129.29      3.23 o 
  -1   1  13        0.64       -0.40      0.77 o 
   0   1  13       10.66       11.19      1.12 o 
   1   1  13       28.01       22.33      1.43 o 
   2   1  13      172.39      177.85      4.36 o 
   3   1  13        2.38       -0.64      0.99 o 
   4   1  13       45.91       37.16      1.97 o 
   5   1  13       51.84       55.02      2.48 o 
   6   1  13       44.17       47.60      2.80 o 
   7   1  13        0.12       -0.83      1.68 o 
   8   1  13        7.40       10.99      2.58 o 
   9   1  13        6.60        8.20      2.81 o 
 -12   2  13        0.00        3.42      2.58 o 
 -11   2  13        3.71        4.15      2.09 o 
 -10   2  13        6.36        7.33      2.04 o 
  -9   2  13       16.25       16.45      2.95 o 
  -8   2  13        9.62       11.30      2.15 o 
  -7   2  13       14.74       11.68      2.07 o 
  -6   2  13      171.12      169.43      5.00 o 
  -5   2  13       20.47       19.89      2.53 o 
  -4   2  13      127.67      127.22      4.40 o 
  -3   2  13       45.22       51.36      2.18 o 
  -2   2  13       64.40       75.71      2.04 o 
  -1   2  13        3.44        3.18      0.75 o 
   0   2  13        1.21       -0.09      0.47 o 
   1   2  13      247.04      288.94      5.55 o 
   2   2  13        2.30        2.41      0.92 o 
   3   2  13       83.92       87.31      4.19 o 
   4   2  13      125.72      117.40      4.30 o 
   5   2  13        1.04       -0.44      1.64 o 
   6   2  13       12.59       11.61      2.14 o 
   7   2  13        0.57        4.45      1.96 o 
   8   2  13        0.02        3.89      2.08 o 
   9   2  13        1.68        4.35      3.18 o 
 -12   3  13        1.15        5.37      2.77 o 
 -11   3  13        3.93        2.87      2.28 o 
 -10   3  13        4.06        3.74      2.57 o 
  -9   3  13       12.23        9.76      2.01 o 
  -8   3  13       20.10       16.18      2.04 o 
  -7   3  13       79.86       72.90      3.95 o 
  -6   3  13        6.69        4.91      1.86 o 
  -5   3  13        0.47        1.07      1.22 o 
  -4   3  13       24.82       17.86      1.53 o 
  -3   3  13        3.43        0.55      0.96 o 
  -2   3  13       32.05       29.85      1.88 o 
  -1   3  13      157.62      141.75      3.28 o 
   0   3  13       54.67       53.87      2.15 o 
   1   3  13       97.61      110.88      3.10 o 
   2   3  13       47.34       47.93      3.20 o 
   3   3  13       55.48       63.52      2.91 o 
   4   3  13        0.38        2.89      1.61 o 
   5   3  13       48.92       64.26      3.42 o 
   6   3  13        9.44       12.78      2.21 o 
   7   3  13        1.66        3.23      1.97 o 
   8   3  13       11.65       13.15      2.49 o 
   9   3  13        0.63       -2.27      2.27 o 
 -12   4  13        1.60       10.08      3.45 o 
 -11   4  13        0.04       -1.27      2.71 o 
 -10   4  13       15.45       14.63      3.12 o 
  -9   4  13        0.90        3.24      2.07 o 
  -8   4  13        0.77        0.16      1.73 o 
  -7   4  13        4.25        3.38      1.68 o 
  -6   4  13       11.89       11.19      2.31 o 
  -5   4  13       77.12       92.78      3.26 o 
  -4   4  13       57.96       50.97      2.29 o 
  -3   4  13      320.56      332.70      6.20 o 
  -2   4  13       54.11       64.85      3.22 o 
  -1   4  13       23.95       19.30      1.65 o 
   0   4  13      493.78      519.73      9.97 o 
   1   4  13       23.84       28.59      1.62 o 
   2   4  13        1.77       -1.00      1.00 o 
   3   4  13        8.83       14.23      1.82 o 
   4   4  13        3.23        7.94      1.78 o 
   5   4  13        0.00       -1.59      1.59 o 
   6   4  13       13.32       22.61      2.57 o 
   7   4  13       18.45       18.74      2.75 o 
   8   4  13        1.02       -1.85      1.99 o 
   9   4  13        1.07       -1.37      2.51 o 
 -11   5  13        0.94        5.87      3.12 o 
 -10   5  13        0.34        4.26      2.71 o 
  -9   5  13       11.26        6.40      3.37 o 
  -8   5  13        0.03       -2.66      2.66 o 
  -7   5  13        0.51       -2.07      2.76 o 
  -6   5  13        6.00        6.76      2.20 o 
  -5   5  13       93.84       97.78      4.60 o 
  -4   5  13       39.01       30.52      2.07 o 
  -3   5  13       11.50       14.56      1.76 o 
  -2   5  13       18.68       15.77      2.22 o 
  -1   5  13       76.32       87.70      6.00 o 
   0   5  13        3.68        6.45      1.34 o 
   1   5  13       58.79       56.17      2.96 o 
   2   5  13        0.76        1.61      1.04 o 
   3   5  13        1.69        1.50      1.54 o 
   4   5  13       11.34        7.53      1.74 o 
   5   5  13        0.35        0.93      1.70 o 
   6   5  13        4.31        5.58      2.05 o 
   7   5  13        1.60       -2.22      2.22 o 
   8   5  13        0.01       -2.01      2.22 o 
 -10   6  13        4.33       11.00      3.86 o 
  -9   6  13        3.49        5.33      2.66 o 
  -8   6  13        1.19        0.73      2.28 o 
  -7   6  13        1.50       -0.44      2.09 o 
  -6   6  13        0.02       -1.89      1.89 o 
  -5   6  13        0.33       -1.81      1.81 o 
  -4   6  13        1.58        1.90      2.59 o 
  -3   6  13       92.32       86.52      6.45 o 
  -2   6  13       53.44       56.08      3.53 o 
  -1   6  13       29.34       21.93      1.64 o 
   0   6  13       99.38      107.40      6.63 o 
   1   6  13      170.30      188.64      8.62 o 
   2   6  13        1.17        0.71      3.21 o 
   3   6  13       23.69       19.44      3.86 o 
   4   6  13       35.44       32.17      2.66 o 
   5   6  13        5.46       -0.15      1.99 o 
   6   6  13        1.01       -2.06      2.18 o 
   7   6  13        7.78        7.99      3.28 o 
 -10   7  13        3.65       10.41      4.03 o 
  -9   7  13        0.81        1.28      3.25 o 
  -8   7  13       14.70       16.67      4.21 o 
  -7   7  13        3.14        9.27      2.63 o 
  -6   7  13        6.94        4.01      3.60 o 
  -5   7  13        6.98        4.96      2.30 o 
  -4   7  13        0.98        3.00      2.18 o 
  -3   7  13        8.09        3.73      1.93 o 
  -2   7  13       68.33       51.57      3.15 o 
  -1   7  13        4.78        4.22      3.10 o 
   0   7  13        1.37        4.81      3.88 o 
   1   7  13        4.89        7.43      3.27 o 
   2   7  13        8.57        7.28      3.36 o 
   3   7  13        1.36        3.14      3.40 o 
   4   7  13        0.01       -2.62      3.38 o 
   5   7  13        5.27       11.31      7.76 o 
   6   7  13        1.57        0.60      4.24 o 
   7   7  13        0.90        0.46      4.22 o 
  -8   8  13        0.07       -0.29      3.19 o 
  -7   8  13        1.63        5.93      3.27 o 
  -6   8  13       11.62       10.50      4.79 o 
  -5   8  13        0.05       -0.15      3.30 o 
  -4   8  13        9.20       13.01      2.53 o 
  -3   8  13        2.53        2.50      1.96 o 
  -2   8  13        6.13        4.71      1.79 o 
  -1   8  13        2.45       -0.48      2.97 o 
   0   8  13        2.85        6.51      3.39 o 
   1   8  13        1.06       -0.42      3.13 o 
   2   8  13        0.87        3.35      3.40 o 
   3   8  13        4.23       11.60      4.08 o 
   4   8  13        4.21       12.69      6.06 o 
   5   8  13        0.19       -4.19      6.18 o 
   6   8  13        0.16        1.98      5.94 o 
  -7   9  13        0.03       -1.12      3.09 o 
  -6   9  13        0.37        0.83      3.00 o 
  -5   9  13        7.56        5.51      3.02 o 
  -4   9  13        7.12        5.76      2.82 o 
  -3   9  13        2.81        1.04      2.33 o 
  -2   9  13        0.95       -2.70      3.02 o 
  -1   9  13       11.21       18.83      6.18 o 
   0   9  13        2.42        3.22      3.43 o 
   1   9  13        9.74       11.69      4.03 o 
   2   9  13       30.13       42.79      5.66 o 
   3   9  13        2.04        3.49      3.88 o 
   4   9  13        8.50       15.28      4.65 o 
  -5  10  13        1.18        2.54      3.15 o 
  -4  10  13        6.71        5.98      3.06 o 
  -3  10  13        2.48        4.99      5.38 o 
  -2  10  13        0.52       -2.93      4.67 o 
  -1  10  13        0.34       -4.28      4.28 o 
   0  10  13        0.24       -2.77      5.07 o 
   1  10  13        2.66       -3.33      4.99 o 
   2  10  13        2.23        5.62      5.78 o 
 -12   0  14        0.02        0.94      3.52 o 
 -11   0  14        0.14        2.22      3.15 o 
 -10   0  14        0.31       -0.82      3.40 o 
  -9   0  14       10.49        9.01      3.13 o 
  -8   0  14       28.25       19.62      3.50 o 
  -7   0  14      183.02      193.11      6.41 o 
  -6   0  14     1008.05      996.34     20.72 o 
  -5   0  14      185.22      166.31      6.77 o 
  -4   0  14        0.24        2.50      1.95 o 
  -3   0  14      144.18      115.65      5.18 o 
  -2   0  14      406.73      418.08     12.33 o 
  -1   0  14      296.23      368.60     15.39 o 
   0   0  14       88.80       78.78      3.44 o 
   1   0  14       51.38       64.58      3.57 o 
   2   0  14      124.25      128.74      4.65 o 
   3   0  14      511.31      538.99     29.45 o 
   4   0  14       67.74       76.80      5.21 o 
   5   0  14       51.93       42.30      4.80 o 
   6   0  14        0.15       -0.16      2.58 o 
   7   0  14        3.11       -0.73      2.89 o 
   8   0  14        8.54       13.12      3.73 o 
   9   0  14        4.01        5.40      3.83 o 
 -12   1  14       14.65       17.97      2.74 o 
 -11   1  14        4.81        5.96      2.46 o 
 -10   1  14        0.92       -0.39      2.03 o 
  -9   1  14        0.17        0.41      1.95 o 
  -8   1  14        5.45        5.13      1.97 o 
  -7   1  14        1.65        3.11      1.51 o 
  -6   1  14      716.44      708.28     10.87 o 
  -5   1  14      242.71      250.77      5.30 o 
  -4   1  14      178.77      178.15      5.22 o 
  -2   1  14       44.08       53.78      2.22 o 
  -1   1  14        9.06        5.76      1.06 o 
   0   1  14       98.81       79.06      3.14 o 
   1   1  14       79.70       68.12      2.53 o 
   2   1  14       12.67       14.67      1.33 o 
   3   1  14       68.93       66.34      2.62 o 
   4   1  14       40.51       44.32      2.42 o 
   5   1  14        5.21        2.83      1.35 o 
   6   1  14        2.73        2.70      1.69 o 
   7   1  14        0.48        1.56      2.04 o 
   8   1  14        0.65        1.26      2.28 o 
   9   1  14        4.20        4.83      2.62 o 
 -12   2  14        9.87       15.04      2.72 o 
 -11   2  14        1.51        2.06      2.02 o 
 -10   2  14       14.41       14.31      2.27 o 
  -9   2  14      167.27      155.45      5.94 o 
  -8   2  14       40.06       35.78      2.89 o 
  -7   2  14       21.05       15.35      2.21 o 
  -6   2  14       14.04       14.95      2.04 o 
  -5   2  14      274.89      266.90      6.45 o 
  -4   2  14        4.79        3.65      1.24 o 
  -3   2  14      133.35      134.78      3.49 o 
  -2   2  14       48.51       55.00      3.12 o 
  -1   2  14       75.43       68.73      2.06 o 
   0   2  14       38.88       37.66      1.81 o 
   1   2  14       32.92       51.40      2.81 o 
   2   2  14        3.59        0.83      0.75 o 
   3   2  14       59.29       61.52      3.41 o 
   4   2  14       66.34       63.59      8.58 o 
   5   2  14       22.49       19.05      2.31 o 
   6   2  14       15.99       11.52      2.42 o 
   7   2  14       22.32       28.47      3.01 o 
   8   2  14       14.95       12.33      2.68 o 
   9   2  14        0.38        4.95      3.87 o 
 -12   3  14       13.63       17.07      3.72 o 
 -11   3  14       17.18       20.64      3.06 o 
 -10   3  14        0.92        1.56      1.87 o 
  -9   3  14        0.11       -1.43      1.63 o 
  -8   3  14       25.12       29.20      2.41 o 
  -7   3  14       65.52       59.17      3.78 o 
  -6   3  14      237.93      219.60      5.89 o 
  -5   3  14        0.03        3.51      1.36 o 
  -4   3  14      270.78      290.03      5.91 o 
  -3   3  14       53.01       38.30      2.10 o 
  -2   3  14       23.82       39.30      1.80 o 
  -1   3  14      261.50      252.84      4.41 o 
   0   3  14      131.58       99.69      2.99 o 
   1   3  14       87.99       82.69      2.86 o 
   2   3  14      238.00      204.19      4.66 o 
   3   3  14       89.45       81.23      3.54 o 
   4   3  14        1.09        2.33      1.71 o 
   5   3  14        9.15        4.81      1.93 o 
   6   3  14       27.26       26.21      2.71 o 
   7   3  14       11.35        9.42      2.27 o 
   8   3  14        0.26       -1.97      1.97 o 
   9   3  14        0.39       -3.04      3.04 o 
 -11   4  14        0.18       -0.96      2.74 o 
 -10   4  14        0.61        2.47      2.64 o 
  -9   4  14       15.49       15.68      3.01 o 
  -8   4  14        0.41       -1.03      1.69 o 
  -7   4  14        1.94        1.48      1.66 o 
  -6   4  14        2.91        5.13      1.62 o 
  -5   4  14       39.88       39.65      2.56 o 
  -4   4  14       70.76       70.19      3.42 o 
  -3   4  14      149.62      146.43      3.69 o 
  -2   4  14       94.81       99.84      3.58 o 
  -1   4  14        0.21        1.29      1.31 o 
   0   4  14        0.49        0.91      1.30 o 
   1   4  14       33.77       30.20      1.72 o 
   2   4  14        5.57        2.97      1.16 o 
   3   4  14       19.43       25.75      2.42 o 
   4   4  14       11.62       12.02      1.97 o 
   5   4  14        8.31        7.77      2.09 o 
   6   4  14        7.06        3.36      2.10 o 
   7   4  14        0.48       -0.40      2.10 o 
   8   4  14        2.10        1.34      2.21 o 
 -11   5  14        5.94        9.94      3.44 o 
 -10   5  14        6.40        5.44      2.82 o 
  -9   5  14        1.18        2.66      2.51 o 
  -8   5  14        9.74       13.72      2.79 o 
  -7   5  14        2.75        1.25      2.09 o 
  -6   5  14        7.37       11.77      2.39 o 
  -5   5  14       93.23      106.13      8.41 o 
  -4   5  14       27.04       36.58      3.07 o 
  -3   5  14       19.66       21.36      2.47 o 
  -2   5  14       74.80       93.19      7.78 o 
  -1   5  14      305.34      310.89      6.85 o 
   0   5  14      231.67      227.23      5.32 o 
   1   5  14       86.61       78.80      2.90 o 
   2   5  14       17.27       18.35      2.08 o 
   3   5  14       54.74       52.91      3.39 o 
   4   5  14       26.34       32.24      3.18 o 
   5   5  14        4.83        3.09      2.31 o 
   6   5  14       12.51        6.86      2.21 o 
   7   5  14        0.33       -2.03      2.03 o 
   8   5  14        5.08        2.42      2.80 o 
 -10   6  14        6.93        9.78      3.25 o 
  -9   6  14        3.09        5.65      2.68 o 
  -8   6  14        3.78       -0.81      2.32 o 
  -7   6  14        0.25        1.49      2.23 o 
  -6   6  14        0.71       -0.90      1.98 o 
  -5   6  14        3.85        4.94      2.45 o 
  -4   6  14        5.84        5.74      2.09 o 
  -3   6  14       71.53       81.95      4.23 o 
  -2   6  14       85.27      103.83      4.57 o 
  -1   6  14        0.00       -1.53      1.71 o 
   0   6  14       33.08       35.39      4.34 o 
   1   6  14       26.35       31.33      4.29 o 
   2   6  14        5.45        9.09      3.38 o 
   3   6  14        0.48       -1.55      2.89 o 
   4   6  14       10.94       13.36      2.49 o 
   5   6  14        0.23       -1.90      1.90 o 
   6   6  14       10.59        8.96      3.85 o 
   7   6  14        4.23        3.18      2.78 o 
  -9   7  14        4.43        2.77      3.46 o 
  -8   7  14        0.57        0.80      2.91 o 
  -7   7  14        4.52        9.84      3.83 o 
  -6   7  14        0.84       -2.10      2.10 o 
  -5   7  14        3.60        2.18      2.15 o 
  -4   7  14       12.32        9.71      2.32 o 
  -3   7  14       27.31       30.84      3.52 o 
  -2   7  14        2.73        1.71      1.67 o 
  -1   7  14       14.94       12.43      3.47 o 
   0   7  14       12.91       12.35      4.32 o 
   1   7  14        1.24        6.93      3.27 o 
   2   7  14       28.96       32.94      4.76 o 
   3   7  14       24.44       25.91      7.05 o 
   4   7  14        0.03       -2.85      5.11 o 
   5   7  14        1.83        4.75      4.03 o 
   6   7  14        2.33        7.79      4.42 o 
  -8   8  14        3.81        3.46      3.37 o 
  -7   8  14        1.10       -1.26      2.94 o 
  -6   8  14        8.12        5.46      2.57 o 
  -5   8  14        1.65        3.04      2.31 o 
  -4   8  14        0.08        1.98      2.59 o 
  -3   8  14        1.12        0.61      1.91 o 
  -2   8  14        3.89        3.48      2.48 o 
  -1   8  14        0.12       -0.50      3.07 o 
   0   8  14        9.23       12.51      3.77 o 
   1   8  14       27.69       33.37      4.95 o 
   2   8  14        2.34        2.50      3.66 o 
   3   8  14        9.69       12.59      4.41 o 
   4   8  14       13.24       14.85      4.61 o 
   5   8  14       11.49       12.60      4.73 o 
  -7   9  14        0.00        4.55      3.52 o 
  -6   9  14        7.07        7.83      3.39 o 
  -5   9  14        0.91       -3.09      3.09 o 
  -4   9  14        0.08       -2.46      2.46 o 
  -3   9  14        0.03        0.10      2.23 o 
  -2   9  14        0.78       -2.70      3.13 o 
  -1   9  14        0.00       -2.21      3.13 o 
   0   9  14        2.91        1.24      3.44 o 
   1   9  14        1.08        2.19      3.66 o 
   2   9  14        1.21        1.98      4.32 o 
   3   9  14        0.19        3.40      5.86 o 
  -4  10  14        1.97        2.98      2.81 o 
  -3  10  14        0.10        1.50      5.07 o 
  -2  10  14        5.34       -1.35      5.07 o 
  -1  10  14       10.25        9.66      6.02 o 
   0  10  14        0.51        5.30      5.30 o 
   1  10  14        9.09        7.60      5.94 o 
 -12   1  15        0.02        1.50      2.28 o 
 -11   1  15        2.75        0.39      2.32 o 
 -10   1  15        0.17       -1.25      1.97 o 
  -9   1  15        3.17        4.25      2.11 o 
  -8   1  15        0.06        0.10      1.88 o 
  -7   1  15       80.08       89.47      3.43 o 
  -6   1  15       96.84      113.35      3.89 o 
  -5   1  15       42.23       44.51      2.23 o 
  -4   1  15       34.02       47.96      2.74 o 
  -3   1  15      116.68      116.82      3.50 o 
  -2   1  15       21.59       14.24      1.44 o 
  -1   1  15        0.02       -0.21      0.98 o 
   0   1  15       37.69       31.98      2.44 o 
   1   1  15        3.69        7.90      1.28 o 
   2   1  15       87.33       82.62      2.80 o 
   3   1  15       56.30       49.80      3.16 o 
   4   1  15       15.84        9.56      1.67 o 
   5   1  15        9.74        5.58      2.25 o 
   6   1  15       16.21       16.21      2.16 o 
   7   1  15       11.99       15.18      2.53 o 
   8   1  15        0.00        0.09      2.27 o 
   9   1  15        4.43        8.01      3.91 o 
 -12   2  15        0.02        3.21      2.87 o 
 -11   2  15        1.48        3.62      2.14 o 
 -10   2  15        0.01       -0.48      2.06 o 
  -9   2  15        0.01        1.43      2.04 o 
  -8   2  15        0.34        0.60      1.88 o 
  -7   2  15       26.47       20.79      2.40 o 
  -6   2  15       54.95       41.63      2.80 o 
  -5   2  15       26.31       21.78      2.26 o 
  -4   2  15       62.17       70.13      3.32 o 
  -3   2  15        0.17       -1.09      1.09 o 
  -2   2  15        2.66        2.94      0.88 o 
  -1   2  15        5.73        8.24      1.05 o 
   0   2  15        9.57       18.66      1.54 o 
   1   2  15      255.31      250.00      5.35 o 
   2   2  15        3.72        0.53      1.27 o 
   3   2  15       41.81       32.24      2.46 o 
   4   2  15       17.42       13.92      2.11 o 
   5   2  15        3.36        2.81      1.95 o 
   6   2  15        5.84        6.94      1.92 o 
   7   2  15        0.01       -0.48      2.20 o 
   8   2  15        0.64       -2.26      2.26 o 
 -12   3  15        0.96        5.90      4.04 o 
 -11   3  15       10.58        9.44      3.79 o 
 -10   3  15        9.13       10.89      2.25 o 
  -9   3  15        0.09       -1.40      1.65 o 
  -8   3  15        0.07       -0.87      1.52 o 
  -7   3  15        1.36       -1.64      1.64 o 
  -6   3  15       32.68       36.60      2.66 o 
  -5   3  15      199.62      188.87      5.35 o 
  -4   3  15      334.93      360.60      7.02 o 
  -3   3  15      142.32      126.31      3.51 o 
  -2   3  15       15.92       22.66      1.54 o 
  -1   3  15      305.06      315.64      6.91 o 
   0   3  15        0.31        0.47      1.15 o 
   1   3  15        0.72        0.55      1.18 o 
   2   3  15       27.62       17.18      2.01 o 
   3   3  15        0.61        1.21      1.63 o 
   4   3  15        0.27       -1.05      2.14 o 
   5   3  15        0.57       -0.62      1.71 o 
   6   3  15       13.50       14.98      2.49 o 
   7   3  15        7.70        8.10      2.21 o 
   8   3  15        0.67        0.74      2.38 o 
 -11   4  15        0.68        3.36      3.00 o 
 -10   4  15        1.87       -0.05      2.62 o 
  -9   4  15        5.67        6.29      2.66 o 
  -8   4  15        6.74        5.15      2.41 o 
  -7   4  15       10.66        8.30      3.75 o 
  -6   4  15        3.47        4.16      1.72 o 
  -5   4  15        1.64        3.60      1.59 o 
  -4   4  15       16.04       13.54      2.37 o 
  -3   4  15      112.18      101.65      3.51 o 
  -2   4  15      302.56      281.99      6.91 o 
  -1   4  15      119.17      116.05      3.93 o 
   0   4  15       73.50       70.97      2.66 o 
   1   4  15       25.99       29.47      2.14 o 
   2   4  15      162.36      188.01      7.43 o 
   3   4  15       38.28       36.55      2.88 o 
   4   4  15        7.49       10.21      1.96 o 
   5   4  15       20.70       21.65      2.49 o 
   6   4  15        0.28       -1.47      1.98 o 
   7   4  15        5.65        4.66      2.91 o 
   8   4  15        6.36        7.79      2.78 o 
 -11   5  15        0.11        0.78      3.13 o 
 -10   5  15        3.16        6.94      2.97 o 
  -9   5  15        0.08       -0.24      2.40 o 
  -8   5  15        0.24       -2.19      2.19 o 
  -7   5  15        0.02       -2.33      2.33 o 
  -6   5  15        0.08        1.56      2.03 o 
  -5   5  15        6.94        8.01      2.55 o 
  -4   5  15       27.40       28.15      2.87 o 
  -3   5  15       25.02       26.08      4.79 o 
  -2   5  15       29.13       21.98      2.48 o 
  -1   5  15       41.82       29.96      2.58 o 
   0   5  15        4.35        7.47      3.16 o 
   1   5  15        0.04        1.99      1.58 o 
   2   5  15        3.64        0.57      1.59 o 
   3   5  15        1.70       -1.32      1.43 o 
   4   5  15        0.34        1.21      1.67 o 
   5   5  15        3.65        3.29      2.00 o 
   6   5  15        0.00       -1.83      1.99 o 
   7   5  15        0.09       -2.23      2.23 o 
 -10   6  15        1.30        1.50      4.42 o 
  -9   6  15        0.58        4.61      2.81 o 
  -8   6  15        5.46        7.19      2.71 o 
  -7   6  15        0.29        0.55      2.23 o 
  -6   6  15       16.01       12.78      2.60 o 
  -5   6  15       39.05       31.20      3.15 o 
  -4   6  15       14.98       11.66      2.31 o 
  -3   6  15        7.49        9.76      2.19 o 
  -2   6  15       44.20       48.90      3.29 o 
  -1   6  15       10.12       13.14      2.93 o 
   0   6  15        2.28       -0.24      2.94 o 
   1   6  15       30.92       34.22      5.78 o 
   2   6  15       10.21        9.73      3.52 o 
   3   6  15        0.46        5.57      3.36 o 
   4   6  15        9.45       10.60      2.25 o 
   5   6  15       17.44       15.85      4.38 o 
   6   6  15        1.98        7.86      3.89 o 
   7   6  15        2.80        4.07      3.68 o 
  -9   7  15        0.12       -1.53      3.29 o 
  -8   7  15        2.51       -1.62      3.00 o 
  -7   7  15        0.48        3.49      4.03 o 
  -6   7  15        1.40        2.43      2.34 o 
  -5   7  15        0.41        0.58      2.18 o 
  -4   7  15        0.97        0.19      2.60 o 
  -3   7  15        6.68        6.72      2.07 o 
  -2   7  15        0.01       -1.42      2.09 o 
  -1   7  15        1.52        5.46      3.24 o 
   0   7  15       21.22       28.41      4.36 o 
   1   7  15        2.85        3.05      3.30 o 
   2   7  15        6.71       15.26      4.20 o 
   3   7  15       10.72       10.79      6.65 o 
   4   7  15        1.75        4.45      6.49 o 
   5   7  15        2.35        1.31      4.07 o 
   6   7  15        9.84       16.28      4.97 o 
  -8   8  15        0.00       -0.55      4.00 o 
  -7   8  15        0.21        1.55      4.67 o 
  -6   8  15        0.56       -0.42      2.38 o 
  -5   8  15        0.04        1.99      2.33 o 
  -4   8  15        1.75        1.89      2.20 o 
  -3   8  15        1.75        0.93      1.95 o 
  -2   8  15        0.89       -1.06      4.20 o 
  -1   8  15       11.80       18.40      5.19 o 
   0   8  15        0.01       -3.03      3.03 o 
   1   8  15       10.85       16.29      5.66 o 
   2   8  15       20.16       20.35      4.65 o 
   3   8  15        1.60        5.21      4.03 o 
   4   8  15        0.38        5.95      5.42 o 
  -6   9  15        9.66        4.70      3.49 o 
  -5   9  15        1.32        0.80      3.03 o 
  -4   9  15        5.01        1.60      2.89 o 
  -3   9  15        7.07       14.89      4.14 o 
  -2   9  15        5.47       13.28      4.08 o 
  -1   9  15        2.96        4.24      4.20 o 
   0   9  15        8.09       14.49      4.31 o 
   1   9  15        0.04        2.08      3.81 o 
   2   9  15        7.66       12.45      4.44 o 
   3   9  15        6.84       12.54      4.57 o 
  -2  10  15        0.05       -4.83      4.91 o 
  -1  10  15        0.29       -1.03      5.38 o 
 -12   0  16        8.11        7.20      3.95 o 
 -11   0  16        0.43        3.75      3.50 o 
 -10   0  16        0.17        1.68      3.25 o 
  -9   0  16       35.38       51.68      5.62 o 
  -8   0  16      293.15      290.20     10.72 o 
  -7   0  16       27.12       25.67      3.61 o 
  -6   0  16       95.85      114.07      4.96 o 
  -5   0  16      353.87      366.05     11.78 o 
  -4   0  16     1118.10     1044.85     26.79 o 
  -3   0  16      334.67      357.92     15.52 o 
  -2   0  16        2.87       -1.41      1.87 o 
  -1   0  16       32.39       41.96      3.44 o 
   0   0  16       25.74       42.03      7.80 o 
   1   0  16       24.31       15.03      2.57 o 
   2   0  16       27.34       29.35      4.20 o 
   3   0  16        1.59       -0.61      2.25 o 
   4   0  16        0.19       -1.73      1.73 o 
   5   0  16       40.55       45.44      4.95 o 
   6   0  16       13.61       15.20      3.50 o 
   7   0  16        5.62       -2.50      4.28 o 
   8   0  16        8.65       13.89      7.17 o 
 -12   1  16        0.56       -2.40      2.40 o 
 -11   1  16       13.19       13.92      2.83 o 
 -10   1  16        6.71       10.42      2.49 o 
  -9   1  16        1.76        3.03      2.07 o 
  -8   1  16       11.65       13.12      2.37 o 
  -7   1  16      125.70      139.99      5.02 o 
  -6   1  16       44.76       47.23      3.76 o 
  -5   1  16      339.36      307.44      6.27 o 
  -4   1  16       79.57       64.34      3.66 o 
  -3   1  16        6.66        3.27      1.51 o 
  -2   1  16      201.62      217.51      4.93 o 
  -1   1  16       33.13       20.69      1.69 o 
   0   1  16        0.60        1.35      1.15 o 
   1   1  16      201.49      202.60      4.73 o 
   2   1  16      148.83      146.17      4.06 o 
   3   1  16      193.37      209.08      5.08 o 
   4   1  16        2.41       -0.29      1.65 o 
   5   1  16        5.03        5.15      1.75 o 
   6   1  16        0.29       -0.82      1.90 o 
   7   1  16        2.89        5.02      2.59 o 
   8   1  16        2.22        3.37      2.51 o 
 -12   2  16        6.11        7.34      3.36 o 
 -11   2  16        4.81        4.06      2.22 o 
 -10   2  16       11.09       12.56      2.59 o 
  -9   2  16       19.09       13.06      2.42 o 
  -8   2  16        9.42        8.68      2.16 o 
  -7   2  16       87.15       77.06      3.88 o 
  -6   2  16       95.26       89.87      4.39 o 
  -5   2  16       50.08       45.51      2.94 o 
  -4   2  16       22.17       20.60      2.06 o 
  -3   2  16       19.59       16.04      1.67 o 
  -2   2  16      291.99      231.57      6.09 o 
  -1   2  16      300.07      287.23      5.90 o 
   0   2  16        0.33       -0.61      0.61 o 
   1   2  16       72.06       64.96      3.15 o 
   2   2  16       43.31       51.77      4.49 o 
   3   2  16       29.94       33.66      2.60 o 
   4   2  16        1.37       -1.35      1.68 o 
   5   2  16        7.88        6.30      1.99 o 
   6   2  16       13.86       11.24      2.14 o 
   7   2  16        0.00        1.12      2.25 o 
   8   2  16        0.19       -3.17      3.17 o 
 -11   3  16       13.79       22.06      3.68 o 
 -10   3  16        0.11        1.14      2.60 o 
  -9   3  16       37.45       39.98      2.88 o 
  -8   3  16        3.45        2.64      1.94 o 
  -7   3  16        0.21        1.22      1.77 o 
  -6   3  16       37.10       36.66      2.71 o 
  -5   3  16      110.87      108.26      4.17 o 
  -4   3  16      147.24      159.08      4.84 o 
  -3   3  16       94.38       87.81      3.71 o 
  -2   3  16       30.26       25.38      1.71 o 
  -1   3  16       48.92       52.26      2.60 o 
   0   3  16      254.53      267.21      5.57 o 
   1   3  16      108.95      111.20      3.96 o 
   2   3  16       75.96       78.82      3.61 o 
   3   3  16       12.17        7.11      1.90 o 
   4   3  16       45.19       47.35      3.34 o 
   5   3  16       10.75       12.14      2.28 o 
   6   3  16        0.16        2.24      3.45 o 
   7   3  16       10.59        6.59      2.43 o 
   8   3  16        0.33       -1.67      2.69 o 
 -11   4  16        0.10       -1.08      2.96 o 
 -10   4  16        0.64       -0.97      2.65 o 
  -9   4  16        5.74       11.31      2.84 o 
  -8   4  16        6.63        6.19      2.44 o 
  -7   4  16        2.40       -1.70      1.98 o 
  -6   4  16        6.50        5.99      2.23 o 
  -5   4  16       20.85       19.91      2.72 o 
  -4   4  16       75.62       59.19      3.75 o 
  -3   4  16        3.24        0.75      1.96 o 
  -2   4  16        3.67        6.32      3.43 o 
  -1   4  16        0.20       -1.63      1.69 o 
   0   4  16       12.41       11.89      2.30 o 
   1   4  16       28.13       26.89      2.78 o 
   2   4  16       15.08       24.88      2.62 o 
   3   4  16        9.11       12.07      2.93 o 
   4   4  16        1.47        1.48      1.78 o 
   5   4  16        0.43       -0.86      3.04 o 
   6   4  16        0.35       -2.05      2.05 o 
   7   4  16        0.12        2.80      2.48 o 
 -10   5  16       10.14       10.34      3.25 o 
  -9   5  16        2.25        1.93      2.67 o 
  -8   5  16        6.15        9.80      2.72 o 
  -7   5  16        0.76        4.89      2.30 o 
  -6   5  16       16.22       27.65      3.36 o 
  -5   5  16       84.54       77.55      4.47 o 
  -4   5  16        1.40        4.28      2.13 o 
  -3   5  16      207.07      212.57      6.82 o 
  -2   5  16       38.43       41.32      3.09 o 
  -1   5  16        3.93        1.19      2.18 o 
   0   5  16       76.11       67.33      3.69 o 
   1   5  16       31.08       24.82      2.43 o 
   2   5  16        2.45        2.37      1.96 o 
   3   5  16       11.88        7.19      1.80 o 
   4   5  16       52.85       48.90      3.13 o 
   5   5  16        0.01       -1.94      1.94 o 
   6   5  16       17.01       22.54      2.89 o 
   7   5  16        9.44       13.12      2.87 o 
 -10   6  16        0.00        1.80      3.12 o 
  -9   6  16        6.60        5.80      2.95 o 
  -8   6  16        5.33        0.71      2.58 o 
  -7   6  16        7.56        5.56      2.45 o 
  -6   6  16        0.25       -0.71      2.14 o 
  -5   6  16        9.24        6.51      2.34 o 
  -4   6  16        2.17        8.09      2.24 o 
  -3   6  16       11.89       10.20      2.28 o 
  -2   6  16        6.16        5.28      1.95 o 
  -1   6  16        1.29        5.25      1.65 o 
   0   6  16       16.64       25.93      4.22 o 
   1   6  16        2.38        4.22      3.27 o 
   2   6  16        1.46        3.72      3.30 o 
   3   6  16        1.66       -0.79      3.36 o 
   4   6  16        3.77        4.64      2.21 o 
   5   6  16        8.02        5.40      2.44 o 
   6   6  16        1.26        0.36      2.52 o 
  -9   7  16        0.34        1.73      3.48 o 
  -8   7  16        0.05       -0.09      2.61 o 
  -7   7  16        2.25        5.87      2.71 o 
  -6   7  16        1.46        3.99      2.42 o 
  -5   7  16        0.01        1.53      2.19 o 
  -4   7  16        3.20        3.64      2.20 o 
  -3   7  16        1.76       -1.57      1.84 o 
  -2   7  16        4.35        4.51      2.18 o 
  -1   7  16        3.41        4.68      3.35 o 
   0   7  16       20.91       30.37      4.67 o 
   1   7  16       33.75       34.13      4.98 o 
   2   7  16        0.05        6.94      3.92 o 
   3   7  16        4.99        9.28      6.97 o 
   4   7  16        6.03        9.87      4.34 o 
   5   7  16        7.93       14.06      4.81 o 
  -7   8  16        0.00        6.20      3.39 o 
  -6   8  16        4.39        4.73      2.63 o 
  -5   8  16        2.82        4.95      2.52 o 
  -4   8  16        8.41       12.57      2.59 o 
  -3   8  16        6.57        2.82      2.14 o 
  -2   8  16        3.35        3.72      3.61 o 
  -1   8  16       14.08       14.15      4.03 o 
   0   8  16        0.73        5.28      3.77 o 
   1   8  16       12.61       22.13     11.28 o 
   2   8  16       30.52       47.40      5.85 o 
   3   8  16        3.96        8.87      9.18 o 
   4   8  16        1.43        4.67      4.36 o 
  -5   9  16        0.41        2.00      3.03 o 
  -4   9  16        5.69        1.80      2.75 o 
  -3   9  16        2.90        3.32      5.38 o 
  -2   9  16        1.52        3.25      3.75 o 
  -1   9  16        3.15       -1.16      3.58 o 
   0   9  16        0.10       -1.72      8.08 o 
   1   9  16        0.12        0.51      3.83 o 
   2   9  16        0.45        7.56      4.28 o 
 -12   1  17        0.69        2.50      2.68 o 
 -11   1  17        0.14       -2.18      2.18 o 
 -10   1  17        8.53        4.75      2.38 o 
  -9   1  17       11.52       11.25      2.45 o 
  -8   1  17        0.23        2.20      1.99 o 
  -7   1  17       45.07       43.54      3.17 o 
  -6   1  17       38.53       43.11      3.03 o 
  -5   1  17      102.52      116.82      3.73 o 
  -4   1  17       42.01       40.59      5.20 o 
  -3   1  17      122.46      133.62      4.50 o 
  -2   1  17       88.35       93.19      3.90 o 
  -1   1  17        0.12       -1.21      1.21 o 
   0   1  17      204.41      221.26      5.08 o 
   1   1  17       47.26       49.36      2.78 o 
   2   1  17       14.81       17.67      1.88 o 
   3   1  17       30.01       34.87      2.73 o 
   4   1  17       11.93       15.46      2.51 o 
   5   1  17        6.61        8.53      2.13 o 
   6   1  17        0.51        0.27      2.00 o 
   7   1  17        4.26        6.78      2.46 o 
   8   1  17        3.64        5.96      5.03 o 
 -11   2  17        0.56       -0.17      2.81 o 
 -10   2  17        0.16        1.67      2.27 o 
  -9   2  17        8.97        8.96      3.22 o 
  -8   2  17       24.18       24.34      2.72 o 
  -7   2  17       45.31       40.90      3.01 o 
  -6   2  17       49.40       49.54      3.15 o 
  -5   2  17       24.95       27.65      2.50 o 
  -4   2  17        3.29        1.58      1.73 o 
  -3   2  17        5.53        2.33      1.63 o 
  -2   2  17        0.52        0.42      1.07 o 
  -1   2  17       78.03       78.81      4.18 o 
   0   2  17       39.37       37.62      2.47 o 
   1   2  17       64.84       58.70      3.67 o 
   2   2  17       91.38      100.69      4.18 o 
   3   2  17       55.09       59.12      3.34 o 
   4   2  17        0.05       -0.25      1.76 o 
   5   2  17        0.00        0.90      1.86 o 
   6   2  17        3.94        3.38      2.64 o 
   7   2  17        0.19       -0.37      2.21 o 
   8   2  17        1.03        1.58      5.23 o 
 -11   3  17        0.05       -0.29      2.88 o 
 -10   3  17        0.57       -0.79      2.64 o 
  -9   3  17        0.02       -1.93      2.34 o 
  -8   3  17        7.89        6.80      2.52 o 
  -7   3  17       35.67       33.49      2.80 o 
  -6   3  17       29.90       22.26      2.41 o 
  -5   3  17        6.73        5.29      1.84 o 
  -4   3  17      114.11      110.05      4.22 o 
  -3   3  17       36.65       34.19      3.10 o 
  -2   3  17      112.82      116.47      4.97 o 
  -1   3  17        8.74        7.24      1.55 o 
   0   3  17       66.55       64.20      5.60 o 
   1   3  17        0.99        5.09      1.69 o 
   2   3  17       17.80       24.64      2.99 o 
   3   3  17        0.55        0.23      1.75 o 
   4   3  17        2.64        4.56      1.97 o 
   5   3  17        0.31       -0.26      1.98 o 
   6   3  17        7.57        6.45      2.37 o 
   7   3  17        5.56        2.70      2.44 o 
 -11   4  17        8.89        6.59      3.40 o 
 -10   4  17       12.67       19.62      3.55 o 
  -9   4  17        3.01        1.23      2.60 o 
  -8   4  17        2.73        3.78      2.47 o 
  -7   4  17        0.66        4.05      2.28 o 
  -6   4  17       25.77       29.27      3.16 o 
  -5   4  17       52.25       46.58      3.62 o 
  -4   4  17      130.48      117.07      5.24 o 
  -3   4  17        3.85        4.37      2.15 o 
  -2   4  17       80.83       81.75      4.25 o 
  -1   4  17       91.80       84.11      4.73 o 
   0   4  17        8.09       10.10      1.64 o 
   1   4  17       11.26        7.97      1.89 o 
   2   4  17       12.33       18.67      2.12 o 
   3   4  17       12.37       21.72      2.35 o 
   4   4  17        0.09       -0.61      1.78 o 
   5   4  17       23.04       25.95      2.88 o 
   6   4  17        6.20       11.85      2.60 o 
   7   4  17        1.20        6.62      2.94 o 
 -10   5  17        0.44        0.73      2.96 o 
  -9   5  17        0.68       -0.69      2.57 o 
  -8   5  17        0.02       -0.57      2.39 o 
  -7   5  17        0.00        0.32      2.20 o 
  -6   5  17        0.39        3.11      2.40 o 
  -5   5  17        9.45       11.55      2.55 o 
  -4   5  17       84.33       79.18      4.55 o 
  -3   5  17        0.40       -0.99      1.84 o 
  -2   5  17        0.14        0.11      1.73 o 
  -1   5  17        1.02        0.54      1.74 o 
   0   5  17       13.81       13.15      2.32 o 
   1   5  17        2.74        3.82      1.86 o 
   2   5  17        3.51        2.87      2.32 o 
   3   5  17        0.23        0.21      1.73 o 
   4   5  17        0.86        7.24      2.26 o 
   5   5  17        1.79       -1.79      2.06 o 
   6   5  17        3.85        3.92      2.36 o 
  -9   6  17        2.35        3.49      2.92 o 
  -8   6  17        0.96        0.13      2.57 o 
  -7   6  17        0.05        1.50      2.40 o 
  -6   6  17        1.51        0.61      2.26 o 
  -5   6  17        1.97        2.10      2.16 o 
  -4   6  17        3.35        8.12      2.64 o 
  -3   6  17       12.27       15.28      3.47 o 
  -2   6  17       11.77       14.13      2.23 o 
  -1   6  17       29.28       33.01      2.69 o 
   0   6  17       31.66       31.45      4.62 o 
   1   6  17        4.32        4.44      3.64 o 
   2   6  17       19.28       30.77      4.98 o 
   3   6  17       21.11       25.71      4.87 o 
   4   6  17        6.00        7.58      4.15 o 
   5   6  17        1.12       -0.50      3.93 o 
  -8   7  17        3.07       -2.41      2.69 o 
  -7   7  17        0.75       -0.89      3.51 o 
  -6   7  17       16.53       16.27      3.08 o 
  -5   7  17        3.21        4.67      2.44 o 
  -4   7  17        0.01        2.89      2.17 o 
  -3   7  17       14.62       22.80      3.43 o 
  -2   7  17        0.10        3.85      1.77 o 
  -1   7  17        5.72        4.32      3.53 o 
   0   7  17        7.24       12.55      4.08 o 
   1   7  17        5.52        8.93      5.15 o 
   2   7  17        0.11        4.71      3.86 o 
   3   7  17        5.91        8.70      4.39 o 
   4   7  17       11.17       25.23      7.48 o 
  -7   8  17        7.39        6.48      3.58 o 
  -6   8  17        2.56        0.09      2.97 o 
  -5   8  17        0.00        1.77      2.46 o 
  -4   8  17        0.00        2.04      2.25 o 
  -3   8  17        1.84       -2.00      2.00 o 
  -2   8  17        4.57        4.55      3.72 o 
  -1   8  17        1.49        0.57      3.42 o 
   0   8  17        0.60        2.28      3.75 o 
   1   8  17        0.18        8.40      4.23 o 
   2   8  17        1.87        1.28      3.94 o 
   3   8  17        0.20        6.93      4.30 o 
  -4   9  17        1.22       -4.67      4.67 o 
  -3   9  17        0.09        0.25      3.72 o 
  -2   9  17        2.71        5.37      4.39 o 
  -1   9  17        1.57        4.56      3.86 o 
   0   9  17        0.98       -0.23      3.82 o 
   1   9  17        3.69        8.00      5.94 o 
 -11   0  18       23.21       36.62      7.09 o 
 -10   0  18        2.60       -0.43      3.18 o 
  -9   0  18        1.91       -0.21      2.90 o 
  -8   0  18        0.02       -1.94      2.77 o 
  -7   0  18        3.07       -2.55      2.55 o 
  -6   0  18       96.71       88.47      8.91 o 
  -5   0  18      244.25      237.68     14.41 o 
  -4   0  18       18.74       17.71      3.29 o 
  -3   0  18       39.74       30.11      3.53 o 
  -2   0  18       21.92       18.26      2.99 o 
  -1   0  18      115.33       91.49      9.18 o 
   0   0  18      266.55      230.86     10.06 o 
   1   0  18        0.91       -0.87      2.81 o 
   2   0  18      393.74      387.30     12.23 o 
   3   0  18        4.52        2.07      2.52 o 
   4   0  18       22.87       29.40      4.43 o 
   5   0  18        1.34        2.79      3.17 o 
   6   0  18        0.01        0.19      2.90 o 
   7   0  18        3.35        4.41      3.35 o 
 -11   1  18        0.03       -1.40      2.33 o 
 -10   1  18        0.01       -1.64      2.13 o 
  -9   1  18        6.74        5.00      2.27 o 
  -8   1  18       37.28       35.25      3.08 o 
  -7   1  18        4.31        2.64      2.01 o 
  -6   1  18        4.31        3.94      2.01 o 
  -5   1  18        1.38        1.87      1.91 o 
  -4   1  18        8.92        7.20      3.11 o 
  -3   1  18       13.96       12.33      2.06 o 
  -2   1  18        5.19        3.50      1.69 o 
  -1   1  18       32.37       32.06      2.50 o 
   0   1  18       59.01       55.76      4.09 o 
   1   1  18      100.23      101.74      3.71 o 
   2   1  18       44.67       49.15      3.08 o 
   3   1  18       10.60       10.78      2.93 o 
   4   1  18        0.04        0.59      2.11 o 
   5   1  18        4.43        4.67      2.12 o 
   6   1  18        8.67        7.58      2.34 o 
   7   1  18        0.14        1.80      2.34 o 
 -11   2  18       10.06       13.42      3.44 o 
 -10   2  18        0.39        1.83      2.73 o 
  -9   2  18        0.04       -1.45      2.01 o 
  -8   2  18        5.63       10.16      2.24 o 
  -7   2  18       68.98       69.25      4.23 o 
  -6   2  18        5.64       -0.09      1.78 o 
  -5   2  18       83.37       89.69      6.70 o 
  -4   2  18      187.10      187.84      5.51 o 
  -3   2  18      280.06      257.00      6.45 o 
  -2   2  18       38.56       41.58      2.15 o 
  -1   2  18        4.13        2.71      1.33 o 
   0   2  18       10.61       10.85      1.94 o 
   1   2  18       23.18       23.10      2.33 o 
   2   2  18       62.91       80.89      3.81 o 
   3   2  18       16.08       17.25      2.49 o 
   4   2  18        2.88        5.51      1.98 o 
   5   2  18        1.15       -0.55      2.15 o 
   6   2  18        9.73        7.50      2.37 o 
   7   2  18        4.07        2.47      2.38 o 
 -11   3  18        0.00       -2.11      2.86 o 
 -10   3  18        0.17       -1.01      2.68 o 
  -9   3  18        0.61       -0.39      2.43 o 
  -8   3  18        1.28       -2.47      2.47 o 
  -7   3  18        1.01        1.12      2.21 o 
  -6   3  18        8.02       10.82      2.58 o 
  -5   3  18        7.10        8.81      2.47 o 
  -4   3  18        6.69        4.55      2.27 o 
  -3   3  18       13.95       11.69      2.43 o 
  -2   3  18      110.07      108.20      4.92 o 
  -1   3  18       89.43       76.17      3.29 o 
   0   3  18        0.54        1.71      1.50 o 
   1   3  18       24.74       21.77      2.81 o 
   2   3  18       96.53       92.65      4.12 o 
   3   3  18        3.53        5.67      1.94 o 
   4   3  18        5.18        4.87      2.06 o 
   5   3  18        8.53        3.60      2.21 o 
   6   3  18        0.01       -2.36      2.36 o 
   7   3  18        0.45        3.04      2.78 o 
 -10   4  18        0.01        2.64      2.95 o 
  -9   4  18        3.30        5.76      2.80 o 
  -8   4  18       28.91       32.48      3.67 o 
  -7   4  18       11.67        5.81      2.70 o 
  -6   4  18       11.87       16.32      2.81 o 
  -5   4  18       53.70       49.89      3.75 o 
  -4   4  18        4.67        5.83      2.34 o 
  -3   4  18        3.49        3.24      2.13 o 
  -2   4  18        0.79        1.59      2.00 o 
  -1   4  18       13.63       15.81      2.45 o 
   0   4  18       11.16        9.06      1.67 o 
   1   4  18        0.56        0.77      1.55 o 
   2   4  18        3.16        2.58      1.70 o 
   3   4  18        3.42       10.14      2.11 o 
   4   4  18        6.92        5.90      2.24 o 
   5   4  18        1.76       -0.40      2.20 o 
   6   4  18        0.61        0.68      2.89 o 
 -10   5  18        0.13       -2.40      2.85 o 
  -9   5  18        1.61        3.05      2.86 o 
  -8   5  18       10.00        8.85      2.91 o 
  -7   5  18        5.33        3.51      2.53 o 
  -6   5  18        0.27       -0.15      2.25 o 
  -5   5  18       30.55       32.61      3.29 o 
  -4   5  18        0.27       -0.67      2.00 o 
  -3   5  18       39.20       40.36      3.91 o 
  -2   5  18       18.92       17.70      2.45 o 
  -1   5  18       14.49       14.55      2.30 o 
   0   5  18        0.13        4.52      1.89 o 
   1   5  18       14.44       17.69      2.42 o 
   2   5  18       31.69       36.09      3.12 o 
   3   5  18        0.33        3.40      1.85 o 
   4   5  18       13.34       13.64      2.44 o 
   5   5  18       14.55       19.63      2.78 o 
   6   5  18        2.12        3.23      2.42 o 
  -9   6  18        2.75        4.65      3.04 o 
  -8   6  18        2.57        1.58      2.77 o 
  -7   6  18        1.53       -0.58      2.47 o 
  -6   6  18        0.03       -0.37      2.35 o 
  -5   6  18        0.20        3.40      2.16 o 
  -4   6  18        3.97        4.56      2.20 o 
  -3   6  18        3.00        2.65      2.07 o 
  -2   6  18        0.55       -0.06      1.79 o 
  -1   6  18        1.19        2.50      3.50 o 
   0   6  18        0.48       -0.52      1.62 o 
   1   6  18        0.18       -0.13      3.41 o 
   2   6  18        0.15        4.80      3.67 o 
   3   6  18       18.17       26.98      4.94 o 
   4   6  18        2.14        3.18      4.08 o 
   5   6  18        5.31       10.86      4.65 o 
  -8   7  18        1.13        2.75      3.05 o 
  -7   7  18        0.00       -0.47      2.62 o 
  -6   7  18        0.01       -0.76      2.47 o 
  -5   7  18        0.00        4.64      2.44 o 
  -4   7  18       14.26       12.91      4.12 o 
  -3   7  18       10.64       10.05      2.38 o 
  -2   7  18        9.73       14.58      2.24 o 
  -1   7  18        7.59       12.11      4.06 o 
   0   7  18        0.64       -0.61      4.28 o 
   1   7  18       22.11       33.55      5.32 o 
   2   7  18        9.86       14.89      4.63 o 
   3   7  18        2.78        8.57      4.29 o 
   4   7  18        0.07        5.39      4.20 o 
  -6   8  18        5.96        3.62      2.77 o 
  -5   8  18        0.08       -2.31      2.31 o 
  -4   8  18        8.72       12.36      2.72 o 
  -3   8  18        7.76        7.59      3.86 o 
  -2   8  18        0.53        2.33      3.69 o 
  -1   8  18        2.35        4.36      3.97 o 
   0   8  18        3.70        5.03      4.14 o 
   1   8  18        1.36        2.93      4.22 o 
   2   8  18        0.66        7.26      4.23 o 
  -3   9  18        0.25        0.16      5.54 o 
  -2   9  18        0.32       -2.50      3.67 o 
 -11   1  19        1.01       -0.80      2.79 o 
 -10   1  19        0.04       -2.15      2.15 o 
  -9   1  19        4.26        4.51      2.24 o 
  -8   1  19       16.07       22.75      2.70 o 
  -7   1  19       16.53       14.00      2.38 o 
  -6   1  19        1.29        0.11      1.81 o 
  -5   1  19       45.77       41.33      2.98 o 
  -4   1  19       76.30       76.06      3.74 o 
  -3   1  19        8.44       14.35      2.38 o 
  -2   1  19       63.97       57.72      3.20 o 
  -1   1  19      115.54      112.20      4.23 o 
   0   1  19        2.04        4.38      3.95 o 
   1   1  19       23.59       21.25      2.32 o 
   2   1  19       50.34       65.00      3.51 o 
   3   1  19        0.11        0.52      2.05 o 
   4   1  19        0.83        3.04      2.48 o 
   5   1  19        4.63        3.31      2.16 o 
   6   1  19        2.60        6.36      2.65 o 
   7   1  19        0.37        2.41      2.44 o 
 -11   2  19        0.15       -2.75      2.75 o 
 -10   2  19        4.70        3.00      2.94 o 
  -9   2  19        6.13        7.65      2.80 o 
  -8   2  19        1.56        3.57      2.44 o 
  -7   2  19        5.93        3.42      2.36 o 
  -6   2  19        0.75       -1.45      1.71 o 
  -5   2  19       89.81       93.34      4.14 o 
  -4   2  19        0.24       -1.67      1.67 o 
  -3   2  19       48.16       47.85      4.00 o 
  -2   2  19        1.87        1.98      1.55 o 
  -1   2  19       82.45       83.74      5.18 o 
   0   2  19      119.02      118.23      4.32 o 
   1   2  19        2.71        3.76      1.80 o 
   2   2  19        1.24        1.52      1.81 o 
   3   2  19        2.05        2.53      1.91 o 
   4   2  19        4.12        6.29      3.09 o 
   5   2  19       10.83       16.07      3.19 o 
   6   2  19        0.14       -0.47      2.51 o 
 -10   3  19        3.61        4.23      3.05 o 
  -9   3  19        1.33        3.17      2.67 o 
  -8   3  19        0.11       -1.33      2.28 o 
  -7   3  19        1.05        0.43      3.53 o 
  -6   3  19        0.13        2.60      2.22 o 
  -5   3  19       25.80       20.51      4.41 o 
  -4   3  19       21.75       22.67      2.90 o 
  -3   3  19        2.17        1.36      2.04 o 
  -2   3  19       27.49       24.23      4.07 o 
  -1   3  19       27.94       29.06      2.18 o 
   0   3  19        5.32        5.72      1.83 o 
   1   3  19        6.64       10.16      1.96 o 
   2   3  19        0.08        0.67      1.75 o 
   3   3  19        0.73        1.71      1.97 o 
   4   3  19       20.30       17.83      2.73 o 
   5   3  19        4.33        8.87      2.73 o 
   6   3  19        0.31        1.80      2.62 o 
 -10   4  19        1.06        0.47      2.90 o 
  -9   4  19        1.42        2.49      2.78 o 
  -8   4  19        0.01       -0.52      2.47 o 
  -7   4  19        7.02        7.42      2.65 o 
  -6   4  19       38.07       35.21      3.48 o 
  -5   4  19       48.45       35.24      3.41 o 
  -4   4  19       30.75       23.67      3.00 o 
  -3   4  19       14.31       14.59      2.55 o 
  -2   4  19       22.43       25.09      3.19 o 
  -1   4  19        3.95        7.79      2.28 o 
   0   4  19       14.89       19.15      2.70 o 
   1   4  19       43.54       49.12      2.93 o 
   2   4  19        1.50        4.87      2.06 o 
   3   4  19       33.54       40.20      3.05 o 
   4   4  19       19.47       22.50      2.78 o 
   5   4  19        1.51        2.38      2.34 o 
   6   4  19        5.83        7.30      3.12 o 
  -9   5  19        0.01        2.03      2.84 o 
  -8   5  19        2.46        3.19      2.69 o 
  -7   5  19        0.94        0.27      2.41 o 
  -6   5  19        2.33       -0.13      2.73 o 
  -5   5  19        6.58        3.83      2.32 o 
  -4   5  19       11.80        7.09      2.39 o 
  -3   5  19        0.36       -1.34      1.92 o 
  -2   5  19        0.01        1.47      1.95 o 
  -1   5  19        1.51        0.67      1.86 o 
   0   5  19        1.51        1.36      1.91 o 
   1   5  19        0.60        1.43      1.97 o 
   2   5  19        0.75        3.59      2.14 o 
   3   5  19        0.41        3.14      3.00 o 
   4   5  19        9.36        9.61      2.76 o 
   5   5  19        1.92        6.31      2.78 o 
  -8   6  19        9.67       15.86      3.41 o 
  -7   6  19        0.54       -1.63      2.46 o 
  -6   6  19        5.52       12.20      2.93 o 
  -5   6  19       15.34       16.33      2.93 o 
  -4   6  19        4.74        4.97      2.38 o 
  -3   6  19       24.35       26.36      3.01 o 
  -2   6  19        0.45        0.66      2.58 o 
  -1   6  19       12.40       16.04      2.89 o 
   0   6  19       25.08       28.90      2.69 o 
   1   6  19       11.39       13.76      6.22 o 
   2   6  19        0.20        3.64      3.81 o 
   3   6  19        6.24       18.00      4.70 o 
   4   6  19        5.02        4.82      4.28 o 
  -7   7  19        0.01       -0.93      2.90 o 
  -6   7  19        1.71       -1.07      2.54 o 
  -5   7  19        4.40        7.27      2.70 o 
  -4   7  19        9.77       14.49      2.74 o 
  -3   7  19        7.40        2.07      2.16 o 
  -2   7  19        3.52        6.36      2.09 o 
  -1   7  19        2.08        2.25      3.74 o 
   0   7  19        2.81        0.31      3.66 o 
   1   7  19        0.05       10.14      4.39 o 
   2   7  19        2.07        6.41      4.20 o 
   3   7  19        2.04       -2.64      3.92 o 
  -5   8  19        1.03       -0.24      2.58 o 
  -4   8  19        4.62        3.72      2.58 o 
  -3   8  19        0.75       -2.78      6.29 o 
  -2   8  19        3.26       -1.50      3.75 o 
  -1   8  19        0.12       -3.69      3.69 o 
   0   8  19        0.42        1.18      4.03 o 
   1   8  19        0.20        1.37      4.32 o 
 -11   0  20        0.15       -2.76      3.41 o 
 -10   0  20        0.05       -3.04      3.04 o 
  -9   0  20        9.90       15.16      3.86 o 
  -8   0  20       26.02       29.19      5.07 o 
  -7   0  20       14.05       11.33      3.72 o 
  -6   0  20       99.02      112.00     12.98 o 
  -5   0  20       17.57       20.24      4.35 o 
  -4   0  20        7.36        5.43      2.71 o 
  -3   0  20      121.82      128.16      6.54 o 
  -2   0  20       52.61       43.02      4.11 o 
  -1   0  20        4.64        5.27      2.63 o 
   0   0  20      140.61      125.08      6.43 o 
   1   0  20        0.67        3.01      3.80 o 
   2   0  20        1.41        4.12      3.80 o 
   3   0  20       17.21       11.62      5.15 o 
   4   0  20       12.63        8.12      3.16 o 
   5   0  20        4.25        0.08      2.91 o 
   6   0  20        2.32        2.99      5.78 o 
 -11   1  20        2.32        3.29      3.17 o 
 -10   1  20        0.47        0.39      3.34 o 
  -9   1  20        0.03       -1.62      3.13 o 
  -8   1  20        0.28        0.56      2.04 o 
  -7   1  20       29.42       27.11      3.03 o 
  -6   1  20        0.00        1.17      1.84 o 
  -5   1  20        9.23       14.38      2.23 o 
  -4   1  20        1.62        0.11      1.77 o 
  -3   1  20        0.94        1.99      1.78 o 
  -2   1  20       49.69       55.99      6.45 o 
  -1   1  20       63.16       70.96      4.17 o 
   0   1  20       26.91       27.21      3.05 o 
   1   1  20       10.22       10.72      2.07 o 
   2   1  20        0.26        0.44      2.09 o 
   3   1  20       11.00        7.09      2.45 o 
   4   1  20       11.09       10.74      2.34 o 
   5   1  20        0.04       -0.13      2.14 o 
   6   1  20        0.01        1.96      2.31 o 
 -10   2  20        6.89       28.21     17.30 o 
  -9   2  20        0.15        1.90      2.93 o 
  -8   2  20        4.75        6.46      3.80 o 
  -7   2  20        0.64       -2.12      2.12 o 
  -6   2  20        1.59       -1.57      2.16 o 
  -5   2  20       21.99       24.59      3.06 o 
  -4   2  20        1.37       -2.07      2.07 o 
  -3   2  20        1.55        1.55      2.16 o 
  -2   2  20       82.69       81.20      3.51 o 
  -1   2  20       47.84       53.57      2.97 o 
   0   2  20        0.11       -0.50      1.62 o 
   1   2  20       64.49       67.84      3.53 o 
   2   2  20        3.83        2.76      1.90 o 
   3   2  20       27.22       24.13      2.99 o 
   4   2  20        2.72        1.08      2.35 o 
   5   2  20        0.11        0.05      2.15 o 
   6   2  20        2.65       -2.25      2.25 o 
 -10   3  20        4.92        4.44      3.03 o 
  -9   3  20        4.14        6.90      3.00 o 
  -8   3  20       21.17       22.86      3.38 o 
  -7   3  20       36.55       31.97      3.55 o 
  -6   3  20        0.11       -2.15      2.15 o 
  -5   3  20        9.35       13.60      2.71 o 
  -4   3  20       22.43       20.64      2.89 o 
  -3   3  20        3.09        4.04      2.18 o 
  -2   3  20        0.19       -0.44      1.98 o 
  -1   3  20        9.21       10.25      2.37 o 
   0   3  20        1.25        0.93      1.65 o 
   1   3  20        4.64        5.06      1.87 o 
   2   3  20       26.09       25.62      2.60 o 
   3   3  20        1.68        3.18      2.05 o 
   4   3  20        0.92        2.01      2.38 o 
   5   3  20        1.13        2.70      2.60 o 
 -10   4  20        1.65        0.32      5.54 o 
  -9   4  20        0.18        2.64      3.14 o 
  -8   4  20        0.86        3.47      4.74 o 
  -7   4  20        0.00       -2.31      2.31 o 
  -6   4  20        2.91        2.95      2.69 o 
  -5   4  20        2.47        2.97      2.30 o 
  -4   4  20        2.28       -1.81      2.03 o 
  -3   4  20        8.50        8.28      4.06 o 
  -2   4  20        7.35        5.42      2.38 o 
  -1   4  20        2.21        3.55      2.15 o 
   0   4  20        0.86        0.92      2.13 o 
   1   4  20        0.66        1.99      2.95 o 
   2   4  20        0.34        6.73      2.50 o 
   3   4  20        0.02        3.02      2.71 o 
   4   4  20        0.00        4.59      2.29 o 
   5   4  20        0.00        2.63      2.69 o 
  -9   5  20        5.27        7.55      3.22 o 
  -8   5  20        0.01        5.26      2.89 o 
  -7   5  20        2.12        3.35      3.02 o 
  -6   5  20        0.23       -2.15      2.32 o 
  -5   5  20       16.49       19.61      3.45 o 
  -4   5  20        2.23        3.45      2.32 o 
  -3   5  20        0.07       -0.20      2.01 o 
  -2   5  20        3.83        7.17      2.26 o 
  -1   5  20       23.85       18.87      3.02 o 
   0   5  20       20.27       21.29      2.77 o 
   1   5  20        2.81        4.18      2.23 o 
   2   5  20       16.67       26.27      3.11 o 
   3   5  20       22.27       22.69      3.15 o 
   4   5  20        0.50       -0.68      2.51 o 
  -8   6  20        0.88       -1.63      3.39 o 
  -7   6  20        1.91        1.03      2.77 o 
  -6   6  20       10.63        6.14      2.73 o 
  -5   6  20        3.06        4.59      2.58 o 
  -4   6  20       20.52       17.42      3.69 o 
  -3   6  20        7.08        4.20      2.31 o 
  -2   6  20        0.31        0.56      2.00 o 
  -1   6  20        0.30       -2.27      3.89 o 
   0   6  20        0.64        3.16      1.97 o 
   1   6  20        0.31       -1.08      3.52 o 
   2   6  20        0.01        5.34      4.01 o 
   3   6  20        3.66       -2.66      5.23 o 
  -6   7  20        4.18       -0.75      2.68 o 
  -5   7  20        0.29       -1.38      2.48 o 
  -4   7  20        7.98       10.50      4.23 o 
  -3   7  20        2.22       -0.60      2.18 o 
  -2   7  20        2.68       -4.04      4.04 o 
  -1   7  20        1.06       -0.94      3.72 o 
   0   7  20        0.47       -0.08      3.75 o 
   1   7  20        0.43        5.03      5.86 o 
   2   7  20        0.01       -3.11      3.67 o 
  -4   8  20        0.19        6.18      6.10 o 
  -3   8  20        4.19        7.09      6.10 o 
  -2   8  20        1.82        3.15      4.14 o 
  -1   8  20        0.03        0.90      4.06 o 
 -10   1  21        0.30        3.06      3.00 o 
  -9   1  21        0.13        3.30      3.09 o 
  -8   1  21        2.78        0.80      2.47 o 
  -7   1  21        3.40        8.16      2.69 o 
  -6   1  21        7.95        6.13      3.26 o 
  -5   1  21        4.26        2.18      2.27 o 
  -4   1  21       27.70       28.60      3.48 o 
  -3   1  21       53.32       54.45      3.95 o 
  -2   1  21        1.87        2.32      2.18 o 
  -1   1  21       49.39       42.59      3.49 o 
   0   1  21       50.51       48.60      3.72 o 
   1   1  21        0.77       -0.03      3.07 o 
   2   1  21        4.26        0.72      2.19 o 
   3   1  21        3.13       -0.84      2.23 o 
   4   1  21        5.37        4.31      2.22 o 
   5   1  21        0.80        0.69      2.24 o 
 -10   2  21        2.63       -2.41      2.90 o 
  -9   2  21        3.16        6.55      3.95 o 
  -8   2  21        0.99        3.16      2.76 o 
  -7   2  21        0.02        2.52      2.47 o 
  -6   2  21        9.22        6.20      3.22 o 
  -5   2  21       11.79       11.82      2.63 o 
  -4   2  21        0.45       -1.20      2.29 o 
  -3   2  21        2.91        0.73      2.24 o 
  -2   2  21        3.76        5.87      2.31 o 
  -1   2  21        0.26        2.37      1.68 o 
   0   2  21        0.00       -1.67      1.67 o 
   1   2  21       21.40       26.02      2.58 o 
   2   2  21        4.90        5.32      2.35 o 
   3   2  21        0.51       -0.50      2.20 o 
   4   2  21        0.09        2.89      2.55 o 
   5   2  21        6.96        7.36      2.47 o 
 -10   3  21        3.02        1.06      3.07 o 
  -9   3  21        0.01        0.50      3.80 o 
  -8   3  21        0.17        3.63      2.71 o 
  -7   3  21        2.34        3.38      2.57 o 
  -6   3  21        0.51       -0.91      2.27 o 
  -5   3  21        6.40        0.09      2.31 o 
  -4   3  21        0.85       -1.00      2.10 o 
  -3   3  21       17.76       19.53      2.86 o 
  -2   3  21       17.10       19.35      2.77 o 
  -1   3  21        2.20        1.03      2.20 o 
   0   3  21       16.80       13.67      2.73 o 
   1   3  21       11.62       17.41      2.85 o 
   2   3  21        6.04        7.73      2.15 o 
   3   3  21       15.89       15.22      2.88 o 
   4   3  21        2.78        2.29      2.63 o 
   5   3  21        0.52       -2.06      2.52 o 
  -9   4  21        2.10        1.55      3.03 o 
  -8   4  21        6.11        9.98      3.09 o 
  -7   4  21        1.01        0.10      2.51 o 
  -6   4  21        1.54        1.61      2.42 o 
  -5   4  21        0.18       -0.56      2.20 o 
  -4   4  21        3.69        5.24      2.36 o 
  -3   4  21        3.86        4.79      2.61 o 
  -2   4  21       41.75       41.86      3.74 o 
  -1   4  21       12.77       12.99      2.61 o 
   0   4  21       11.25       13.49      2.79 o 
   1   4  21       16.14       19.24      2.96 o 
   2   4  21       19.35       29.36      4.84 o 
   3   4  21        1.15        6.74      2.65 o 
   4   4  21       11.36       12.37      3.53 o 
  -8   5  21        3.21        2.94      2.96 o 
  -7   5  21        1.59       -0.99      2.57 o 
  -6   5  21        0.18        0.46      2.47 o 
  -5   5  21        3.94       -0.11      2.44 o 
  -4   5  21        1.29        0.10      2.31 o 
  -3   5  21        0.01       -1.76      2.10 o 
  -2   5  21        0.21       -0.11      2.08 o 
  -1   5  21        1.75        2.44      2.11 o 
   0   5  21        0.83        4.26      2.25 o 
   1   5  21        0.67        1.25      2.26 o 
   2   5  21        0.71        2.05      2.44 o 
   3   5  21        1.18        8.04      3.24 o 
  -7   6  21        0.59       -2.66      2.66 o 
  -6   6  21        2.28        5.05      2.85 o 
  -5   6  21       13.73       18.88      3.23 o 
  -4   6  21        0.16       -0.48      2.31 o 
  -3   6  21        2.78        2.64      2.34 o 
  -2   6  21        0.12        0.58      2.06 o 
  -1   6  21        4.52        5.90      2.25 o 
   0   6  21        0.33       -2.23      3.61 o 
   1   6  21        2.47        4.11      4.04 o 
   2   6  21        1.71        2.52      4.01 o 
  -5   7  21        3.99        7.28      3.06 o 
  -4   7  21       16.82       13.69      3.00 o 
  -3   7  21        0.13       -1.67      2.93 o 
  -2   7  21        0.01       -3.58      3.58 o 
  -1   7  21        0.42       -3.69      3.69 o 
   0   7  21        2.10        2.72      4.03 o 
   1   7  21        0.50        1.11      5.62 o 
 -10   0  22        0.04       -3.33      4.75 o 
  -9   0  22       16.84       16.71      5.86 o 
  -8   0  22        3.73       13.70      5.38 o 
  -7   0  22       17.40       21.06      5.62 o 
  -6   0  22        8.04       13.30      4.83 o 
  -5   0  22        3.30        5.62      4.28 o 
  -4   0  22       56.43       50.44      6.73 o 
  -3   0  22        0.12       -3.33      3.72 o 
  -2   0  22       14.59       12.11      4.67 o 
  -1   0  22       42.57       45.13      6.33 o 
   0   0  22       16.63       18.61      5.15 o 
   1   0  22        0.69       -3.40      3.80 o 
   2   0  22       21.77       18.19      4.08 o 
   3   0  22       10.76        8.24      6.33 o 
   4   0  22        0.67        1.90      4.35 o 
   5   0  22        4.65        3.40      3.44 o 
 -10   1  22        0.00       -1.98      2.90 o 
  -9   1  22        7.87       12.64      4.02 o 
  -8   1  22        4.18        4.44      2.81 o 
  -7   1  22       11.20       13.36      2.95 o 
  -6   1  22       21.63       19.57      3.08 o 
  -5   1  22       10.23        6.31      2.48 o 
  -4   1  22        2.39        4.06      2.78 o 
  -3   1  22        0.64       -0.73      2.12 o 
  -2   1  22       30.23       34.18      3.38 o 
  -1   1  22        5.23        9.31      3.09 o 
   0   1  22        0.61        1.69      2.12 o 
   1   1  22        1.82        0.60      2.25 o 
   2   1  22        5.71        6.21      2.45 o 
   3   1  22        2.39        0.33      2.43 o 
   4   1  22        0.68        1.65      2.21 o 
   5   1  22        2.10        1.04      2.57 o 
  -9   2  22        0.54        3.32      3.44 o 
  -8   2  22        4.52        9.18      3.06 o 
  -7   2  22       25.64       23.81      3.42 o 
  -6   2  22        4.20        5.81      2.63 o 
  -5   2  22       13.94       14.03      2.86 o 
  -4   2  22        5.37        9.14      2.55 o 
  -3   2  22        3.25        3.06      2.51 o 
  -2   2  22       19.76       14.28      2.77 o 
  -1   2  22       32.52       29.30      3.31 o 
   0   2  22        0.02       -2.18      2.18 o 
   1   2  22       15.43       14.25      4.04 o 
   2   2  22        6.70        6.57      2.49 o 
   3   2  22        0.38        0.48      2.38 o 
   4   2  22        0.46       -2.42      2.42 o 
  -9   3  22        0.25       -2.73      3.00 o 
  -8   3  22        0.07        1.01      2.75 o 
  -7   3  22        0.13        2.31      3.14 o 
  -6   3  22        0.53        3.20      2.53 o 
  -5   3  22        0.32        1.45      2.33 o 
  -4   3  22        1.76       -0.31      2.22 o 
  -3   3  22       10.32       19.32      2.98 o 
  -2   3  22       20.12       26.74      3.83 o 
  -1   3  22        9.18        7.85      2.59 o 
   0   3  22       19.04       13.30      2.85 o 
   1   3  22       13.39       17.68      3.66 o 
   2   3  22        0.28        0.77      2.91 o 
   3   3  22        4.31        4.55      3.12 o 
   4   3  22        5.86        7.76      3.46 o 
  -8   4  22        1.09        0.54      2.84 o 
  -7   4  22        2.32       -0.12      2.64 o 
  -6   4  22        1.84        0.47      2.54 o 
  -5   4  22        0.02        0.25      2.34 o 
  -4   4  22        0.02        6.07      3.63 o 
  -3   4  22        1.32        3.33      2.34 o 
  -2   4  22        0.38        1.98      2.29 o 
  -1   4  22        3.96        3.81      2.42 o 
   0   4  22       20.82       23.23      3.13 o 
   1   4  22        0.63        0.67      2.40 o 
   2   4  22        2.04        6.08      4.18 o 
   3   4  22        1.25        2.41      3.04 o 
  -8   5  22        0.02       -3.96      5.38 o 
  -7   5  22        2.66        2.20      2.85 o 
  -6   5  22        7.91        6.10      2.91 o 
  -5   5  22        0.53        2.69      2.55 o 
  -4   5  22        5.79        9.44      3.29 o 
  -3   5  22       12.24       16.16      2.92 o 
  -2   5  22        2.05       -2.12      2.12 o 
  -1   5  22        0.01        0.17      4.16 o 
   0   5  22        8.62       11.72      5.98 o 
   1   5  22        2.99        4.86      2.60 o 
   2   5  22        2.76        3.55      2.73 o 
  -6   6  22        8.14        6.53      3.04 o 
  -5   6  22        2.61        1.99      2.75 o 
  -4   6  22        1.14        0.61      3.41 o 
  -3   6  22        0.00        0.22      2.33 o 
  -2   6  22        0.34       -2.07      2.11 o 
  -1   6  22        1.56        2.74      2.19 o 
   0   6  22        3.37        4.68      4.06 o 
   1   6  22        0.85        1.59      4.06 o 
  -3   7  22        0.13       -1.34      3.88 o 
  -2   7  22        0.12       -2.91      3.88 o 
  -9   1  23        6.51        9.09      7.48 o 
  -8   1  23        0.45        1.21      3.25 o 
  -7   1  23        1.94        3.43      2.74 o 
  -6   1  23        8.64        7.61      2.80 o 
  -5   1  23        6.73        6.45      2.61 o 
  -4   1  23        0.19       -2.70      2.70 o 
  -3   1  23        8.96        8.78      3.27 o 
  -2   1  23       11.79        8.03      3.19 o 
  -1   1  23        2.07        5.37      3.15 o 
   0   1  23        7.11        8.85      2.52 o 
   1   1  23       22.42       26.40      3.20 o 
   2   1  23        4.06        2.45      2.47 o 
   3   1  23        0.39       -0.14      2.49 o 
   4   1  23        6.20        8.65      2.54 o 
  -9   2  23        0.10        1.30      2.88 o 
  -8   2  23        9.22        9.41      3.21 o 
  -7   2  23        5.70       10.57      3.06 o 
  -6   2  23        1.90        2.47      2.54 o 
  -5   2  23        0.10        2.03      2.43 o 
  -4   2  23        4.73        5.77      2.53 o 
  -3   2  23        0.51        1.77      2.38 o 
  -2   2  23        9.62       10.98      2.76 o 
  -1   2  23       18.72       21.20      5.46 o 
   0   2  23        0.34        3.22      2.95 o 
   1   2  23        3.19        0.51      4.75 o 
   2   2  23        0.04       -2.42      4.08 o 
   3   2  23        7.91       15.99      5.70 o 
   4   2  23        0.52        0.71      2.63 o 
  -8   3  23        0.03        1.39      2.88 o 
  -7   3  23        0.07        1.10      2.70 o 
  -6   3  23        0.10        0.03      2.50 o 
  -5   3  23        0.06        3.60      2.52 o 
  -4   3  23        0.26       -1.03      2.36 o 
  -3   3  23        8.09        8.88      2.71 o 
  -2   3  23       32.17       32.02      3.48 o 
  -1   3  23        5.49        6.64      3.19 o 
   0   3  23        1.93        1.19      2.81 o 
   1   3  23        3.62        9.15      4.43 o 
   2   3  23        0.38       -1.70      3.13 o 
   3   3  23        4.06        3.91      3.23 o 
  -8   4  23        0.02        0.59      2.88 o 
  -7   4  23        0.58        1.16      2.80 o 
  -6   4  23        0.50        0.11      2.67 o 
  -5   4  23        9.43       10.39      2.98 o 
  -4   4  23        8.25        7.58      2.74 o 
  -3   4  23        0.24        3.79      2.44 o 
  -2   4  23        1.41        0.70      2.97 o 
  -1   4  23        3.50       10.05      2.95 o 
   0   4  23        3.27        6.97      2.62 o 
   1   4  23        0.71       -2.69      2.69 o 
   2   4  23       14.35       21.60      3.84 o 
  -7   5  23        0.15        0.41      3.60 o 
  -6   5  23        0.00        0.03      2.80 o 
  -5   5  23        0.74       -2.60      2.60 o 
  -4   5  23        1.55        2.87      3.22 o 
  -3   5  23        8.23        7.91      2.69 o 
  -2   5  23        3.17        2.16      2.57 o 
  -1   5  23        0.67        0.05      2.64 o 
   0   5  23        0.81        2.52      2.44 o 
   1   5  23        0.00        2.09      2.53 o 
  -5   6  23        1.09        2.56      2.89 o 
  -4   6  23        1.43        2.53      3.27 o 
  -3   6  23        1.63        4.60      2.62 o 
  -2   6  23        0.17        0.02      2.33 o 
  -1   6  23        2.74        4.44      4.00 o 
   0   6  23        2.70        5.15      5.78 o 
  -8   0  24        1.61        1.19      4.91 o 
  -7   0  24        8.77        2.85      5.07 o 
  -6   0  24       17.17       12.27      5.23 o 
  -5   0  24        0.27        3.88      4.43 o 
  -4   0  24        8.43        6.41      4.67 o 
  -3   0  24        2.05        4.83      4.43 o 
  -2   0  24        4.05        4.91      4.51 o 
  -1   0  24       22.74       18.53      5.46 o 
   0   0  24       35.47       45.53      6.97 o 
   1   0  24        5.95       10.06      5.38 o 
   2   0  24        2.87       -0.49      3.08 o 
   3   0  24        6.00        4.35      3.33 o 
  -8   1  24        2.79        5.84      5.94 o 
  -7   1  24        2.81        2.85      3.47 o 
  -6   1  24        4.02        0.08      3.16 o 
  -5   1  24        0.00       -0.56      2.97 o 
  -4   1  24        1.41        1.39      2.97 o 
  -3   1  24        0.39        0.77      2.94 o 
  -2   1  24        0.01        0.87      2.91 o 
  -1   1  24        4.54        9.92      3.47 o 
   0   1  24        0.05        0.16      3.10 o 
   1   1  24        3.98        5.72      3.46 o 
   2   1  24        2.67        2.13      3.25 o 
   3   1  24        0.95        0.28      2.22 o 
  -8   2  24        3.87        3.66      3.73 o 
  -7   2  24        0.43        1.28      3.43 o 
  -6   2  24        1.44        2.18      2.67 o 
  -5   2  24        0.57       -2.31      2.31 o 
  -4   2  24        2.31        5.58      3.25 o 
  -3   2  24       35.73       32.46      4.32 o 
  -2   2  24        6.39        9.31      3.37 o 
  -1   2  24        0.29        4.20      3.68 o 
   0   2  24        2.66        1.12      2.94 o 
   1   2  24        3.89        6.74      3.35 o 
   2   2  24        0.27        3.44      3.30 o 
   3   2  24        2.89        4.75      3.52 o 
  -8   3  24        7.60       11.44      4.14 o 
  -7   3  24        2.33        5.06      2.95 o 
  -6   3  24        1.89        2.58      2.76 o 
  -5   3  24        5.70        6.61      2.88 o 
  -4   3  24        2.48        3.93      2.69 o 
  -3   3  24        8.59        8.98      3.09 o 
  -2   3  24       13.76       15.20      2.99 o 
  -1   3  24        0.70        6.11      3.16 o 
   0   3  24        5.19        7.68      3.37 o 
   1   3  24        4.77        8.50      3.34 o 
   2   3  24        0.54        6.69      5.34 o 
  -7   4  24        0.09        2.15      2.94 o 
  -6   4  24        0.71       -1.93      2.76 o 
  -5   4  24        0.86       -2.81      2.99 o 
  -4   4  24        0.32        4.15      2.88 o 
  -3   4  24        0.16        1.33      2.52 o 
  -2   4  24        3.28        2.61      2.54 o 
  -1   4  24        0.53        0.50      2.46 o 
   0   4  24        5.42        2.40      3.17 o 
   1   4  24        0.20       -1.19      3.92 o 
  -5   5  24        2.43        3.82      3.12 o 
  -4   5  24        0.25       -2.26      2.47 o 
  -3   5  24        0.03        0.77      2.58 o 
  -2   5  24        1.19        2.53      3.28 o 
  -1   5  24        9.13       10.62      2.85 o 
   0   5  24        0.32        4.14      2.63 o 
  -7   1  25        1.21        6.11      3.71 o 
  -6   1  25        0.30        4.21      3.42 o 
  -5   1  25        1.47        3.27      3.26 o 
  -4   1  25        2.91        0.56      7.60 o 
  -3   1  25        0.30        1.53      3.15 o 
  -2   1  25        8.98        7.68      3.44 o 
  -1   1  25       13.58       12.39      3.78 o 
   0   1  25        0.89        0.09      3.22 o 
   1   1  25        0.61        1.41      3.37 o 
   2   1  25        5.70        4.20      3.58 o 
  -7   2  25        0.96        8.94      3.89 o 
  -6   2  25        0.19       -0.13      3.33 o 
  -5   2  25        1.62        3.40      3.38 o 
  -4   2  25        1.14       -0.01      3.13 o 
  -3   2  25        0.13        1.03      4.04 o 
  -2   2  25        2.48        4.22      3.44 o 
  -1   2  25        2.64        5.09      3.35 o 
   0   2  25        4.13        4.06      3.37 o 
   1   2  25        3.28        5.75      3.42 o 
  -6   3  25        7.18        9.23      3.87 o 
  -5   3  25        5.33        5.04      3.64 o 
  -4   3  25        1.77        5.78      3.42 o 
  -3   3  25        2.19        5.17      3.37 o 
  -2   3  25        0.03        0.80      3.04 o 
  -1   3  25        0.94        5.64      3.28 o 
   0   3  25        2.08        4.04      3.29 o 
   1   3  25        2.17        6.23      3.41 o 
  -5   4  25        0.08        2.41      2.92 o 
  -4   4  25        2.16       -2.33      2.65 o 
  -3   4  25       12.60       16.04      4.45 o 
  -2   4  25        9.90        9.09      3.40 o 
  -1   4  25        0.09        2.03      3.07 o 
   0   4  25        1.89        5.29      4.39 o 
  -6   0  26        0.01       -1.82      4.75 o 
  -5   0  26        0.00        1.03      4.51 o 
  -4   0  26        0.00       -0.40      4.51 o 
  -3   0  26        2.92        3.64      4.75 o 
  -2   0  26       17.58       15.76      5.62 o 
  -1   0  26        1.21        1.03      4.83 o 
   0   0  26        4.24        8.00      5.30 o 
   1   0  26        3.11        0.63      4.75 o 
  -6   1  26        1.55       -0.38      3.41 o 
  -5   1  26        0.60        3.07      3.37 o 
  -4   1  26        1.26        0.63      3.31 o 
  -3   1  26        0.89       -2.15      3.11 o 
  -2   1  26        7.05       11.24      3.75 o 
  -1   1  26       12.70       13.66      3.91 o 
   0   1  26        1.20        1.83      3.44 o 
  -6   2  26        3.29        4.05      4.75 o 
  -5   2  26        3.15        5.65      3.53 o 
  -4   2  26        0.42       -1.43      3.20 o 
  -3   2  26        4.68        6.97      3.51 o 
  -2   2  26        0.27        0.60      3.30 o 
  -1   2  26        0.12        1.24      3.11 o 
   0   2  26        1.35        3.09      3.44 o 
  -5   3  26        1.67       -1.34      3.42 o 
  -4   3  26        1.69        1.09      3.32 o 
  -3   3  26        0.11        4.53      3.34 o 
  -2   3  26        0.18        2.79      3.31 o 
  -1   3  26        0.37       -0.36      3.18 o 
  -4   1  27        3.64        2.38      3.56 o 
  -3   1  27        0.78        0.94      3.47 o 
  -2   1  27        0.13       -0.69      3.31 o 
                                                 
